# Supplementary material for: Meta-QTL Analysis for Yield Components in Common Bean (Phaseolus vulgaris L.)
Source: Plants (Basel). 2022 Dec 26;12(1):117. doi: 10.3390/plants12010117 (PMC9824219; doi:10.3390/plants12010117)
Supplement: Supplementary file 1 [file plants-12-00117-s001.zip › Table S1.xlsx]

## Sheet: Table S1
QTL name	Trait	Category	Chr	Peak position (cM)	confidence interval (95%)
Blair_2006_DTF1.1	DTF	Phenological	1	16.1	9.8
Blair_2006_DTF2.1	DTF	Phenological	2	74.1	10.3
Blair_2006_DTF6.1	DTF	Phenological	6	19.9	15.5
Blair_2006_DTF6.2	DTF	Phenological	6	35.4	11.4
Blair_2006_DTF9.1	DTF	Phenological	9	0	21.3
Blair_2006_DTF9.2	DTF	Phenological	9	0	21.3
Blair_2006_DTF9.3	DTF	Phenological	9	21.3	15
Blair_2006_DTF9.4	DTF	Phenological	9	21.3	15
Blair_2006_DTF11.1	DTF	Phenological	11	75.7	26.4
Blair_2006_DTM5.1	DTM	Phenological	5	0	29.9
Blair_2006_DTM7.1	DTM	Phenological	7	12.8	8.3
Blair_2006_PH1.1	PH	Yield	1	25.2	10.8
Blair_2006_PH6.1	PH	Yield	6	35.4	26.9
Blair_2006_PH6.2	PH	Yield	6	64.4	17.2
Blair_2006_PH7.1	PH	Yield	7	12.8	34.8
Blair_2006_PW6.1	PW	Yield	6	46.8	15.5
Blair_2006_PW6.2	PW	Yield	6	35.4	11.4
Blair_2006_PW7.1	PW	Yield	7	21.1	25.5
Blair_2006_Yd2.1	Yd	Yield	2	74.1	10.3
Blair_2006_Yd3.1	Yd	Yield	3	0	19.1
Blair_2006_Yd3.2	Yd	Yield	3	53.9	36.6
Blair_2006_Yd4.1	Yd	Yield	4	23.3	13.9
Blair_2006_Yd4.2	Yd	Yield	4	55.1	35.8
Blair_2006_Yd4.3	Yd	Yield	4	37.2	17.9
Blair_2006_Yd4.4	Yd	Yield	4	97.1	19.2
Blair_2006_Yd9.1	Yd	Yield	9	21.3	15
Blair_2006_Yd9.2	Yd	Yield	9	36.3	26.3
Blair_2006_Yd9.3	Yd	Yield	9	36.3	21.2
Blair_2006_PPP7.1	PPP	Yield	7	38.3	48.2
Blair_2006_PPP9.1	PPP	Yield	9	106.4	23.5
Blair_2006_PPP11.1	PPP	Yield	11	55.8	19.9
Blair_2006_SPP6.1	SPP	Yield	6	54.3	17.6
Blair_2006_SPP7.1	SPP	Yield	7	21.1	17.2
Blair_2006_SPP7.2	SPP	Yield	7	38.3	48.2
Blair_2006_100SW2.1	100SW	Yield	2	67.3	16.7
Blair_2006_100SW2.2	100SW	Yield	2	113.9	17.6
Blair_2006_100SW2.3	100SW	Yield	2	113.9	17.6
Blair_2006_100SW3.1	100SW	Yield	3	44.7	14
Blair_2006_100SW6.1	100SW	Yield	6	0	10.4
Blair_2006_100SW7.1	100SW	Yield	7	12.8	17.6
Blair_2006_100SW7.2	100SW	Yield	7	12.8	17.6
Blair_2006_100SW8.1	100SW	Yield	8	3.9	6.1
Blair_2006_100SW8.2	100SW	Yield	8	3.9	6.1
Blair_2006_100SW8.3	100SW	Yield	8	10	8.2
Blair_2006_100SW8.4	100SW	Yield	8	10	8.2
Blair_2006_100SW9.1	100SW	Yield	9	70.7	38.1
Blair_2006_100SW10.1	100SW	Yield	10	12.5	25.8
Blair_2006_100SW11.1	100SW	Yield	11	35.2	28
Blair_2006_100SW11.2	100SW	Yield	11	35.2	28
Diaz_2018_Yd1.1	Yd	Yield	1	22	3.6
Diaz_2018_Yd1.2	Yd	Yield	1	46	4.5
Diaz_2018_Yd4.1	Yd	Yield	4	0	5.3
Diaz_2018_Yd4.2	Yd	Yield	4	0	5.3
Diaz_2018_Yd4.3	Yd	Yield	4	4	5.3
Diaz_2018_Yd4.4	Yd	Yield	4	5	5.3
Diaz_2018_Yd4.5	Yd	Yield	4	6	1.4
Diaz_2018_Yd4.6	Yd	Yield	4	6	1.4
Diaz_2018_Yd4.7	Yd	Yield	4	7	0.7
Diaz_2018_Yd4.8	Yd	Yield	4	7	0.7
Diaz_2018_Yd4.9	Yd	Yield	4	66	1.3
Diaz_2018_Yd7.1	Yd	Yield	7	26	4.5
Diaz_2018_Yd7.2	Yd	Yield	7	28	4.5
Diaz_2018_Yd7.3	Yd	Yield	7	28	4.5
Diaz_2018_Yd8.1	Yd	Yield	8	0	1.9
Diaz_2018_Yd8.2	Yd	Yield	8	1	1.9
Diaz_2018_Yd8.3	Yd	Yield	8	37	5
Diaz_2018_100SW1.1	100SW	Yield	1	75	1.3
Diaz_2018_100SW4.1	100SW	Yield	4	9	2
Diaz_2018_100SW7.1	100SW	Yield	7	23	13
Diaz_2018_100SW7.2	100SW	Yield	7	64	10.3
Diaz_2018_100SW7.3	100SW	Yield	7	80	0.7
Diaz_2018_100SW7.4	100SW	Yield	7	95	2.9
Diaz_2018_100SW8.1	100SW	Yield	8	0	1.9
Diaz_2018_HI8.1	HI	Yield	8	95	2.3
Diaz_2018_DTF1.1	DTF	Phenological	1	36	2.1
Diaz_2018_DTF1.1	DTF	Phenological	1	36	2.1
Diaz_2018_DTF1.1	DTF	Phenological	1	37	2.1
Diaz_2018_DTF1.2	DTF	Phenological	1	52	4.8
Diaz_2018_DTF1.2	DTF	Phenological	1	53	2.3
Diaz_2018_DTF1.2	DTF	Phenological	1	53	0.7
Diaz_2018_DTF1.2	DTF	Phenological	1	53	0.7
Diaz_2018_DTF1.2	DTF	Phenological	1	53	0.7
Diaz_2018_DTF1.2	DTF	Phenological	1	53	0.7
Diaz_2018_DTF1.2	DTF	Phenological	1	53	0.7
Diaz_2018_DTF1.2	DTF	Phenological	1	53	0.7
Diaz_2018_DTF1.2	DTF	Phenological	1	58	0.7
Diaz_2018_DTF1.2	DTF	Phenological	1	59	5
Diaz_2018_DTF1.2	DTF	Phenological	1	59	12.3
Diaz_2018_DTF1.3	DTF	Phenological	1	95	12.3
Diaz_2018_DTF1.3	DTF	Phenological	1	96	3.1
Diaz_2018_DTF7.1	DTF	Phenological	7	46	3.1
Diaz_2018_DTF8.1	DTF	Phenological	8	0	5.1
Diaz_2018_DTF8.1	DTF	Phenological	8	0	1.9
Diaz_2018_DTF8.1	DTF	Phenological	8	1	1.9
Diaz_2018_DTF8.2	DTF	Phenological	8	15	1.9
Diaz_2018_DTF8.2	DTF	Phenological	8	15	3.1
Diaz_2018_DTF8.3	DTF	Phenological	8	35	3.1
Diaz_2018_DTF8.3	DTF	Phenological	8	40	4.9
Diaz_2018_DTF8.4	DTF	Phenological	8	94	2.4
Diaz_2018_DTF8.4	DTF	Phenological	8	94	5
Diaz_2018_DTF11.1	DTF	Phenological	11	0	5
Diaz_2018_PNA11.1	PNA	Yield	11	5	15.8175
Geravandi_2020_100SW3.1	100SW	Yield	3	6.11	21.6783
Geravandi_2020_100SW4.1	100SW	Yield	4	6.51	19.4465
Geravandi_2020_100SW5.1	100SW	Yield	5	1.11	25.1159
Geravandi_2020_100SW6.1	100SW	Yield	6	21.21	44.8332
Geravandi_2020_100SW9.1	100SW	Yield	9	4.61	23.3027
Geravandi_2020_100SW9.2	100SW	Yield	9	13.61	27.9334
Geravandi_2020_100SW11.1	100SW	Yield	11	12.41	24.4012
Geravandi_2020_SL2.1	SL	Yield	2	27.91	40.2967
Geravandi_2020_SL8.1	SL	Yield	8	7.51	25.1698
Geravandi_2020_SL9.1	SL	Yield	9	4.01	17.5933
Geravandi_2020_SW2.1	SWi	Yield	2	29.41	28.7478
Geravandi_2020_SPPd4.1	SPPd	Yield	4	46.61	28.4965
Geravandi_2020_SPPd1.1	SPPd	Yield	1	39.71	31.7121
Geravandi_2020_PPP2.1	PPP	Yield	2	19.21	29.5023
Geravandi_2020_PPP3.1	PPP	Yield	3	1.61	18.9874
Geravandi_2020_SPP2.1	SPP	Yield	2	24.91	31.7429
Geravandi_2020_SPP6.1	SPP	Yield	6	21.21	33.8525
Geravandi_2020_PL1.1	PL	Yield	1	34.81	35.6284
Geravandi_2020_PL4.1	PL	Yield	4	6.01	24.3041
Geravandi_2020_PL4.2	PL	Yield	4	9.01	26.8632
Geravandi_2020_HI1.1	HI	Yield	1	57.51	37.0876
Geravandi_2020_HI2.1	HI	Yield	2	20.91	32.3734
Geravandi_2020_SYd3.1	SYd	Yield	3	0.01	13.2405
Geravandi_2020_SYd3.2	SYd	Yield	3	11.11	26.5456
Geravandi_2020_SYd9.1	SYd	Yield	9	37.71	29.7717
Geravandi_2020_SYd9.2	SYd	Yield	9	4.51	20.9084
Checa_and_Blair_2012_DFT3.1	DTF	Phenological	3	70.2	19.1
Checa_and_Blair_2012_DTM4.1	DTM	Phenological	4	46.6	67.6
Checa_and_Blair_2012_DTM9.1	DTM	Phenological	9	61.1	25
Checa_and_Blair_2012_DTM4.1	DTM	Phenological	4	43.5	67.6
Checa_and_Blair_2012_DTM4.1	DTM	Phenological	4	49.6	5.3
Checa_and_Blair_2012_DTM9.2	DTM	Phenological	9	70.8	18.3
Checa_and_Blair_2012_PL1.1	PL	Yield	1	53.7	37.8
Checa_and_Blair_2012_PL8.1	PL	Yield	8	16.6	24.6
Checa_and_Blair_2012_PL3.1	PL	Yield	3	30.5	46.4
Checa_and_Blair_2012_PL6.1	PL	Yield	6	73.1	9.5
Checa_and_Blair_2012_PL7.1	PL	Yield	7	5.9	21
Checa_and_Blair_2012_PPP10.1	PPP	Yield	10	81.4	30.4
Checa_and_Blair_2012_PPP4.1	PPP	Yield	4	49.6	5.3
Checa_and_Blair_2012_Yd4.1	Yd	Yield	4	104	10.5
Checa_and_Blair_2012_Yd10.1	Yd	Yield	10	81.4	3.5
Checa_and_Blair_2012_Yd3.1	Yd	Yield	3	59.6	39.7
Checa_and_Blair_2012_Yd3.2	Yd	Yield	3	120.2	20
Checa_and_Blair_2012_SW6.1	100SW	Yield	6	7.8	44
Checa_and_Blair_2012_SW7.1	100SW	Yield	7	5.9	21
Checa_and_Blair_2012_SW10.1	100SW	Yield	10	77.9	24
Checa_and_Blair_2012_100SW9.1	100SW	Yield	9	7.9	4.7
Checa_and_Blair_2012_100SW10.1	100SW	Yield	10	77.9	24
Checa_and_Blair_2012_100SW7.1	100SW	Yield	7	21	15.1
Checa_and_Blair_2012_100SW6.2	100SW	Yield	6	44	11.5
Checa_and_Blair_2012_100SW7.1	100SW	Yield	7	21	15.1
Checa_and_Blair_2012_100SW10.1	100SW	Yield	10	77.9	20.5
Diaz_2017_Yd2.1	Yd	Yield	2	151.2	19.5678
Diaz_2017_Yd7.1	Yd	Yield	7	35.1	33.2653
Diaz_2017_Yd7.2	Yd	Yield	7	47.8	17.5081
Diaz_2017_PNA2.1	PNA	Yield	2	25.4	19.5678
Diaz_2017_PNA4.1	PNA	Yield	4	73	17.5081
Diaz_2017_PNA4.2	PNA	Yield	4	267.6	13.8605
Diaz_2017_PNA6.1	PNA	Yield	6	51.4	27.7211
Diaz_2017_SNA2.1	SNA	Yield	2	25.41	23.7609
Diaz_2017_SNA6.1	SNA	Yield	6	71.11	22.1769
Diaz_2017_SNA6.2	SNA	Yield	6	80.21	22.1769
Diaz_2017_100SW2.1	100SW	Yield	2	12.61	33.4008
Diaz_2017_100SW6.1	100SW	Yield	6	12.61	33.4008
Diaz_2017_100SW6.2	100SW	Yield	6	80.21	7.92031
Diaz_2017_100SW9.1	100SW	Yield	9	41.8	33.2653
Diaz_2017_100SW9.2	100SW	Yield	9	51.6	22.1769
Diaz_2017_PHI4.1	PHI	Yield	4	111	25.5887
Diaz_2017_PHI5.1	PHI	Yield	5	94.6	25.5887
Diaz_2017_PHI5.2	PHI	Yield	5	103.2	23.7609
Diaz_2017_DTF4.1	DTF	Phenological	4	167.11	9.50437
Diaz_2017_DTF5.1	DTF	Phenological	5	45.21	20.7908
Diaz_2017_DTF5.2	DTF	Phenological	5	56.71	18.4807
Diaz_2017_DTF5.3	DTF	Phenological	5	82.21	20.7908
Diaz_2017_DTF5.4	DTF	Phenological	5	105.21	23.7609
Diaz_2017_DTF11.1	DTF	Phenological	11	96.51	11.8805
Diaz_2017_DTF11.2	DTF	Phenological	11	108.71	18.4807
Hoyos-Villegas_2016_Yd10.1	Yd	Yield	10	41	26.2252
Hoyos-Villegas_2016_Yd3.1	Yd	Yield	3	53	19.6071
Hoyos-Villegas_2016_Yd7.1	Yd	Yield	7	51	39.1507
Hoyos-Villegas_2016_Yd7.2	Yd	Yield	7	68	32.1119
Hoyos-Villegas_2016_Yd7.3	Yd	Yield	7	67	35.512
Hoyos-Villegas_2016_100SW8.1	100SW	Yield	8	51	36.7216
Hoyos-Villegas_2016_100SW9.1	100SW	Yield	9	22	29.8568
Hoyos-Villegas_2016_DTF1.1	DTF	Phenological	1	51	35.2425
Hoyos-Villegas_2016_DTF1.2	DTF	Phenological	1	62	48.4513
Hoyos-Villegas_2016_DTF1.3	DTF	Phenological	1	47	16.7
Hoyos-Villegas_2016_DTF1.4	DTF	Phenological	1	19	27.782
Hoyos-Villegas_2016_DTF1.5	DTF	Phenological	1	40	22.041
Hoyos-Villegas_2016_DTF1.6	DTF	Phenological	1	59	14.0103
Hoyos-Villegas_2016_DTM8.1	DTM	Phenological	8	35	37.6844
Mukeshimana_2014_Yd3.1	Yd	Yield	3	30.9	3.1
Mukeshimana_2014_Yd3.2	Yd	Yield	3	33.3	1.5
Mukeshimana_2014_Yd9.1	Yd	Yield	9	114.9	12.6
Mukeshimana_2014_Yd9.2	Yd	Yield	9	139.9	8.7
Mukeshimana_2014_PPP8.1	PPP	Yield	8	158.2	16.5
Mukeshimana_2014_PPP3.1	PPP	Yield	3	32.3	12.2
Mukeshimana_2014_PPP3.2	PPP	Yield	3	19.9	10.3
Mukeshimana_2014_100SW3.1	100SW	Yield	3	33.3	3.11
Mukeshimana_2014_100SW3.2	100SW	Yield	3	22.9	14
Mukeshimana_2014_100SW3.3	100SW	Yield	3	32.3	12.2
Mukeshimana_2014_100SW3.4	100SW	Yield	3	33.3	1.5
Mukeshimana_2014_100SW3.5	100SW	Yield	3	30.9	12.9
Mukeshimana_2014_100SW7.1	100SW	Yield	7	151.6	2
Mukeshimana_2014_100SW7.2	100SW	Yield	7	150.7	21.8
Mukeshimana_2014_100SW7.3	100SW	Yield	7	150.7	20.4
Mukeshimana_2014_100SW7.4	100SW	Yield	7	165.7	16.2
Mukeshimana_2014_100SW7.5	100SW	Yield	7	151.6	20.6
Mukeshimana_2014_100SW7.6	100SW	Yield	7	151.6	20.6
Mukeshimana_2014_PHI1.1	PHI	Yield	1	10.4	17.2
Mukeshimana_2014_PHI1.2	PHI	Yield	1	11.4	8.8
Mukeshimana_2014_DTF1.1	DTF	Phenological	1	11.4	8.3
Mukeshimana_2014_DTF1.2	DTF	Phenological	1	10.4	28.2
Mukeshimana_2014_DTF1.3	DTF	Phenological	1	21.6	27.2
Mukeshimana_2014_DTF4.1	DTF	Phenological	4	57.6	1
Mukeshimana_2014_DTF4.2	DTF	Phenological	4	58.6	21.1
Mukeshimana_2014_DTM1.1	DTM	Phenological	1	29.6	17
Mukeshimana_2014_DTM1.2	DTM	Phenological	1	18.6	30
Mukeshimana_2014_DTM1.3	DTM	Phenological	1	7.4	25.2
Mukeshimana_2014_DTM1.4	DTM	Phenological	1	36.6	24
Mukeshimana_2014_DTM7.1	DTM	Phenological	7	186.7	3.9
Mukeshimana_2014_DTM7.2	DTM	Phenological	7	186.4	3.9
Mukeshimana_2014_DTM9.1	DTM	Phenological	9	106.6	2
Mukeshimana_2014_DTM9.2	DTM	Phenological	9	107.5	16.4
Wright_2011_Yd10.1	Yd	Yield	10	0	15.4356
Wright_2011_Yd10.2	Yd	Yield	10	48.3	12.128
Wright_2011_Yd10.3	Yd	Yield	10	18.5	21.224
Cichy_2014_100SW8.1	100SW	Yield	8	206	10.6536
Cichy_2014_100SW8.2	100SW	Yield	8	47	26.08
Cichy_2014_100SW8.3	100SW	Yield	8	186	10.0308
Cichy_2014_Yd3.1	Yd	Yield	3	44	14.8182
Cichy_2014_Yd2.1	Yd	Yield	2	140	42.3377
Cichy_2014_Yd8.1	Yd	Yield	8	91	28.1034
Cichy_2014_Yd7.1	Yd	Yield	7	35	21.1688
Cichy_2014_Yd8.2	Yd	Yield	8	114	15.9804
Diaz_2020_100SW1.1	100SW	Yield	1	20.5	18.3788
Diaz_2020_100SW1.2	100SW	Yield	1	40.5	15.2812
Diaz_2020_100SW1.3	100SW	Yield	1	52.5	24.5765
Diaz_2020_100SW10.1	100SW	Yield	10	25.5	19.6656
Diaz_2020_100SW11.1	100SW	Yield	11	4	12.5841
Diaz_2020_100SW11.2	100SW	Yield	11	26.5	18.722
Diaz_2020_100SW2.1	100SW	Yield	2	10	17.7626
Diaz_2020_100SW2.2	100SW	Yield	2	46	21.8293
Diaz_2020_100SW4.1	100SW	Yield	4	3	10.8721
Diaz_2020_100SW4.2	100SW	Yield	4	32.5	24.9155
Diaz_2020_100SW6.1	100SW	Yield	6	19.5	13.0057
Diaz_2020_100SW6.2	100SW	Yield	6	45.5	17.5339
Diaz_2020_100SW6.3	100SW	Yield	6	58	23.53
Diaz_2020_100SW7.1	100SW	Yield	7	35.5	15.6171
Diaz_2020_DTF1.1	DTF	Phenological	1	32	17.3681
Diaz_2020_DTF1.2	DTF	Phenological	1	38	2.08631
Diaz_2020_DTF1.3	DTF	Phenological	1	40	4.52198
Diaz_2020_DTF1.4	DTF	Phenological	1	40.5	9.51221
Diaz_2020_DTF2.1	DTF	Phenological	2	25.5	24.5595
Diaz_2020_DTF3.1	DTF	Phenological	3	48	14.4598
Diaz_2020_DTF3.2	DTF	Phenological	3	50	21.7796
Diaz_2020_DTF3.3	DTF	Phenological	3	50	21.09
Diaz_2020_DTF3.4	DTF	Phenological	3	60.5	20.2628
Diaz_2020_DTF3.5	DTF	Phenological	3	71.5	20.7503
Diaz_2020_DTF7.1	DTF	Phenological	7	18.5	22.7701
Diaz_2020_DTF7.2	DTF	Phenological	7	61	24.8095
Diaz_2020_DTF8.1	DTF	Phenological	8	0	8.46376
Diaz_2020_DTF8.2	DTF	Phenological	8	4	14.9957
Diaz_2020_DTM1.1	DTM	Phenological	1	36.5	4.69306
Diaz_2020_DTM1.2	DTM	Phenological	1	38.5	13.6459
Diaz_2020_DTM1.3	DTM	Phenological	1	42.5	13.9875
Diaz_2020_DTM2.1	DTM	Phenological	2	50	23.3722
Diaz_2020_DTM3.1	DTM	Phenological	3	48	8.91987
Diaz_2020_DTM3.2	DTM	Phenological	3	51.5	14.6047
Diaz_2020_DTM3.3	DTM	Phenological	3	57	9.31784
Diaz_2020_DTM8.1	DTM	Phenological	8	2.5	6.30179
Diaz_2020_DTM8.2	DTM	Phenological	8	3	9.44745
Diaz_2020_DTM8.3	DTM	Phenological	8	4	8.10397
Diaz_2020_DTM8.4	DTM	Phenological	8	5	11.7086
Diaz_2020_DTM8.5	DTM	Phenological	8	7	14.6236
Diaz_2020_DTM8.6	DTM	Phenological	8	49	15.8443
Diaz_2020_PHI2.1	PHI	Yield	2	71	9.78765
Diaz_2020_PHI6.1	PHI	Yield	6	0	6.57705
Diaz_2020_PHI7.1	PHI	Yield	7	80	14.8614
Diaz_2020_Yd1.1	Yd	Yield	1	38	36.7939
Diaz_2020_Yd7.1	Yd	Yield	7	30.5	11.829
Diaz_2020_Yd7.2	Yd	Yield	7	34	23.7843
Diaz_2020_Yd7.3	Yd	Yield	7	42	45.2722
Diaz_2020_Yd8.1	Yd	Yield	8	58.5	7.19351
Diaz_2020_Yd8.2	Yd	Yield	8	59.5	12.5904
Mier_2019_DTF1.1	DTF	Phenological	1	38	1
Mier_2019_DTF1.2	DTF	Phenological	1	38	1
Mier_2019_DTF1.3	DTF	Phenological	1	38	1
Mier_2019_DTF1.4	DTF	Phenological	1	38	1
Mier_2019_DTF1.5	DTF	Phenological	1	38	1
Mier_2019_100SW1.1	100SW	Yield	1	43	1
Mier_2019_100SW1.2	100SW	Yield	1	43	1
Mier_2019_PdW1.1	PdW	Yield	1	57	15
Mier_2019_PdW1.2	PdW	Yield	1	57	15
Mier_2019_PHI1.1	PHI	Yield	1	62	23
Mier_2019_SPPd1.1	SPPd	Yield	1	95	1.5
Mier_2019_SPPd1.2	SPPd	Yield	1	95	1.5
Mier_2019_SPPd1.3	SPPd	Yield	1	95	1.5
Mier_2019_100SW2.1	100SW	Yield	2	13	5
Mier_2019_100SW2.2	100SW	Yield	2	13	5
Mier_2019_100SW2.3	100SW	Yield	2	13	5
Mier_2019_Yd2.1	Yd	Yield	2	24	15
Mier_2019_Yd2.2	Yd	Yield	2	24	15
Mier_2019_PHI2.1	PHI	Yield	2	36	1
Mier_2019_PHI2.2	PHI	Yield	2	36	1
Mier_2019_PHI2.3	PHI	Yield	2	36	1
Mier_2019_DTF2.1	DTF	Phenological	2	40	2
Mier_2019_DTF2.2	DTF	Phenological	2	40	2
Mier_2019_DTF2.3	DTF	Phenological	2	40	2
Mier_2019_DTF2.4	DTF	Phenological	2	40	2
Mier_2019_DTF2.5	DTF	Phenological	2	40	2
Mier_2019_PdW2.1	PdW	Yield	2	41	2
Mier_2019_PdW2.2	PdW	Yield	2	41	2
Mier_2019_PdW2.2	PdW	Yield	2	41	2
Mier_2019_DTF2.1	DTF	Phenological	2	46	1
Mier_2019_DTF2.2	DTF	Phenological	2	46	1
Mier_2019_DTF2.3	DTF	Phenological	2	46	1
Mier_2019_DTF2.4	DTF	Phenological	2	55	1
Mier_2019_100SW2.4	100SW	Yield	2	61	7
Mier_2019_100SW2.5	100SW	Yield	2	61	7
Mier_2019_100SW2.6	100SW	Yield	2	61	7
Mier_2019_PdW2.3	PdW	Yield	2	62	9
Mier_2019_PdW2.4	PdW	Yield	2	62	9
Mier_2019_PdW2.5	PdW	Yield	2	62	9
Mier_2019_100SW2.7	100SW	Yield	2	88	3
Mier_2019_100SW2.8	100SW	Yield	2	88	3
Mier_2019_PdW2.6	PdW	Yield	2	94	8
Mier_2019_PdW2.7	PdW	Yield	2	94	8
Mier_2019_PdW2.8	PdW	Yield	2	94	8
Mier_2019_PHI2.1	PHI	Yield	2	95	8
Mier_2019_PHI2.2	PHI	Yield	2	95	8
Mier_2019_Yd3.1	Yd	Yield	3	1	5.5
Mier_2019_100SW3.1	100SW	Yield	3	13	19
Mier_2019_100SW3.2	100SW	Yield	3	13	19
Mier_2019_PdW3.1	PdW	Yield	3	13	18
Mier_2019_DTF4.1	DTF	Phenological	4	46	6
Mier_2019_DTF4.2	DTF	Phenological	4	46	6
Mier_2019_DTF4.3	DTF	Phenological	4	46	6
Mier_2019_DTF4.4	DTF	Phenological	4	46	6
Mier_2019_DTF4.5	DTF	Phenological	4	46	6
Mier_2019_PHI4.1	PHI	Yield	4	52	14
Mier_2019_PHI4.2	PHI	Yield	4	52	14
Mier_2019_SPPd4.1	SPPd	Yield	4	57	11
Mier_2019_SPPd4.2	SPPd	Yield	4	57	11
Mier_2019_Yd4.1	Yd	Yield	4	72	8
Mier_2019_Yd4.2	Yd	Yield	4	72	8
Mier_2019_PdW4.1	PdW	Yield	4	93	16.5
Mier_2019_PdW4.2	PdW	Yield	4	93	16.5
Mier_2019_PHI5.1	PHI	Yield	5	38	1
Mier_2019_PHI5.2	PHI	Yield	5	38	1
Mier_2019_PHI5.3	PHI	Yield	5	38	1
Mier_2019_SPPd5.1	SPPd	Yield	5	38	2
Mier_2019_SPPd5.2	SPPd	Yield	5	38	2
Mier_2019_SPPd5.3	SPPd	Yield	5	38	2
Mier_2019_DTF5.1	DTF	Phenological	5	39	3
Mier_2019_DTF5.2	DTF	Phenological	5	39	3
Mier_2019_DTF5.3	DTF	Phenological	5	39	3
Mier_2019_Yd5.1	Yd	Yield	5	39	2
Mier_2019_Yd5.2	Yd	Yield	5	39	2
Mier_2019_100SW5.1	100SW	Yield	5	42	1
Mier_2019_100SW5.2	100SW	Yield	5	42	1
Mier_2019_100SW5.3	100SW	Yield	5	42	1
Mier_2019_100SW5.4	100SW	Yield	5	42	1
Mier_2019_100SW5.5	100SW	Yield	5	42	1
Mier_2019_PdW5.1	PdW	Yield	5	42	2
Mier_2019_PdW5.2	PdW	Yield	5	42	2
Mier_2019_PdW5.3	PdW	Yield	5	42	2
Mier_2019_PdW5.4	PdW	Yield	5	42	2
Mier_2019_PdW5.5	PdW	Yield	5	42	2
Mier_2019_SPPd6.1	SPPd	Yield	6	3	1
Mier_2019_SPPd6.2	SPPd	Yield	6	3	1
Mier_2019_SPPd6.3	SPPd	Yield	6	3	1
Mier_2019_PHI6.1	PHI	Yield	6	19	4
Mier_2019_PHI6.2	PHI	Yield	6	19	4
Mier_2019_PHI6.3	PHI	Yield	6	19	4
Mier_2019_100SW6.1	100SW	Yield	6	20	4
Mier_2019_100SW6.2	100SW	Yield	6	20	4
Mier_2019_100SW6.3	100SW	Yield	6	20	4
Mier_2019_100SW6.4	100SW	Yield	6	20	4
Mier_2019_100SW6.5	100SW	Yield	6	20	4
Mier_2019_PdW6.1	PdW	Yield	6	20	5
Mier_2019_PdW6.2	PdW	Yield	6	20	5
Mier_2019_PdW6.3	PdW	Yield	6	20	5
Mier_2019_PdW6.4	PdW	Yield	6	20	5
Mier_2019_PdW6.5	PdW	Yield	6	20	5
Mier_2019_Yd6.1	Yd	Yield	6	22	5
Mier_2019_Yd6.2	Yd	Yield	6	40	1
Mier_2019_Yd6.3	Yd	Yield	6	40	1
Mier_2019_DTF6.1	DTF	Phenological	6	64	16
Mier_2019_DTF6.2	DTF	Phenological	6	64	16
Mier_2019_DTF7.1	DTF	Phenological	7	20	17.5
Mier_2019_DTF7.2	DTF	Phenological	7	20	17.5
Mier_2019_DTF7.3	DTF	Phenological	7	20	17.5
Mier_2019_DTF7.4	DTF	Phenological	7	20	17.5
Mier_2019_DTF7.5	DTF	Phenological	7	20	17.5
Mier_2019_PdW7.1	PdW	Yield	7	21	15
Mier_2019_PHI7.1	PHI	Yield	7	59	2
Mier_2019_PHI7.2	PHI	Yield	7	59	2
Mier_2019_PHI7.3	PHI	Yield	7	59	2
Mier_2019_PHI7.4	PHI	Yield	7	59	2
Mier_2019_PHI7.5	PHI	Yield	7	59	2
Mier_2019_Yd7.1	Yd	Yield	7	59	2
Mier_2019_Yd7.2	Yd	Yield	7	59	2
Mier_2019_PdW7.1	PdW	Yield	7	60	9
Mier_2019_100SW7.1	100SW	Yield	7	64	10
Mier_2019_100SW7.2	100SW	Yield	7	64	10
Mier_2019_100SW7.3	100SW	Yield	7	64	10
Mier_2019_100SW7.4	100SW	Yield	7	64	10
Mier_2019_PHI7.1	PHI	Yield	7	72	2
Mier_2019_PHI7.2	PHI	Yield	7	72	2
Mier_2019_PHI7.3	PHI	Yield	7	72	2
Mier_2019_Yd9.1	Yd	Yield	9	58	10
Mier_2019_Yd9.2	Yd	Yield	9	58	10
Mier_2019_100SW9.1	100SW	Yield	9	61	10
Mier_2019_100SW9.2	100SW	Yield	9	61	10
Mier_2019_100SW9.3	100SW	Yield	9	61	10
Mier_2019_100SW9.4	100SW	Yield	9	61	10
Mier_2019_100SW9.5	100SW	Yield	9	61	10
Mier_2019_PdW9.1	PdW	Yield	9	63	8
Mier_2019_PdW9.2	PdW	Yield	9	63	8
Mier_2019_PdW9.3	PdW	Yield	9	63	8
Mier_2019_PdW9.4	PdW	Yield	9	63	8
Mier_2019_PdW9.5	PdW	Yield	9	63	8
Mier_2019_PHI10.1	PHI	Yield	10	0	0.5
Mier_2019_PHI10.2	PHI	Yield	10	0	0.5
Mier_2019_PHI10.3	PHI	Yield	10	0	0.5
Mier_2019_DTF11.1	DTF	Phenological	11	0	1.5
Mier_2019_DTF11.2	DTF	Phenological	11	0	1.5
Mier_2019_DTF11.3	DTF	Phenological	11	0	1.5
Mier_2019_DTF11.4	DTF	Phenological	11	0	1.5
Mier_2019_DTF11.5	DTF	Phenological	11	0	1.5
Mier_2019_100SW11.1	100SW	Yield	11	4	2
Mier_2019_100SW11.2	100SW	Yield	11	4	2
Mier_2019_DTF11.1	DTF	Phenological	11	33	9
Mier_2019_DTF11.2	DTF	Phenological	11	33	9
Mier_2019_DTF11.3	DTF	Phenological	11	33	9
Mier_2019_DTF11.4	DTF	Phenological	11	33	9
Mier_2019_DTF11.5	DTF	Phenological	11	33	9
Mier_2019_PdW11.1	PdW	Yield	11	79	3.5
Mier_2019_PdW11.2	PdW	Yield	11	79	3.5
Blair_2012_Yd3.1	Yd	Yield	3	43.8	18.031
Blair_2012_Yd3.2	Yd	Yield	3	67.7	15.184
Blair_2012_Yd3.3	Yd	Yield	3	72.1	20.6068
Blair_2012_Yd3.4	Yd	Yield	3	75.9	20.6068
Blair_2012_Yd4.1	Yd	Yield	4	113	16.0275
Blair_2012_Yd6.1	Yd	Yield	6	50.2	15.184
Blair_2012_Yd7.1	Yd	Yield	7	16.6	26.2269
Blair_2012_Yd8.1	Yd	Yield	8	121.5	20.6068
Blair_2012_Yd8.2	Yd	Yield	8	99.4	12.0206
Blair_2012_Yd10.1	Yd	Yield	10	100.9	26.2269
Blair_2012_100SW2.1	100SW	Yield	2	138.4	24.0413
Blair_2012_100SW2.2	100SW	Yield	2	138.4	22.192
Blair_2012_100SW2.3	100SW	Yield	2	138.4	13.1134
Blair_2012_100SW5.1	100SW	Yield	5	76.5	24.0413
Blair_2012_100SW5.2	100SW	Yield	5	22.8	41.2137
Blair_2012_100SW5.3	100SW	Yield	5	22.8	36.0619
Blair_2012_100SW6.1	100SW	Yield	6	63.3	9.30631
Blair_2012_100SW6.2	100SW	Yield	6	73.7	10.3034
Blair_2012_100SW6.3	100SW	Yield	6	0	8.01377
Blair_2012_100SW6.4	100SW	Yield	6	31.2	19.233
Blair_2012_100SW6.5	100SW	Yield	6	45.2	18.031
Blair_2012_100SW6.6	100SW	Yield	6	68.9	12.5433
Blair_2012_100SW6.7	100SW	Yield	6	73.7	13.1134
Blair_2012_100SW6.8	100SW	Yield	6	80.7	13.7379
Blair_2012_100SW6.9	100SW	Yield	6	45.2	13.1134
Blair_2012_100SW6.10	100SW	Yield	6	68.9	9.61652
Blair_2012_100SW6.11	100SW	Yield	6	73.7	11.5398
Blair_2012_100SW6.12	100SW	Yield	6	68.9	18.031
Blair_2012_100SW6.13	100SW	Yield	6	80.7	16.9703
Blair_2012_100SW6.14	100SW	Yield	6	0	6.86894
Blair_2012_100SW6.15	100SW	Yield	6	68.9	9.61652
Blair_2012_100SW6.16	100SW	Yield	6	80.7	9.61652
Blair_2012_100SW9.1	100SW	Yield	9	33.7	19.233
Blair_2012_100SW9.2	100SW	Yield	9	37.8	20.6068
Blair_2012_DTF4.1	DTF	Phenological	4	113	24.0413
Blair_2012_DTF4.2	DTF	Phenological	4	250.5	16.9703
Blair_2012_DTF4.3	DTF	Phenological	4	250.5	13.7379
Blair_2012_DTF5.1	DTF	Phenological	5	64.5	24.0413
Blair_2012_DTF5.2	DTF	Phenological	5	76.5	26.2269
Blair_2012_DTF5.3	DTF	Phenological	5	15.8	24.0413
Blair_2012_DTF6.1	DTF	Phenological	6	38.3	20.6068
Blair_2012_DTF6.2	DTF	Phenological	6	38.3	24.0413
Blair_2012_DTF7.1	DTF	Phenological	7	78.3	15.184
Blair_2012_DTF11.1	DTF	Phenological	11	105.7	14.4248
Blair_2012_DTM2.1	DTM	Phenological	2	155.9	18.031
Blair_2012_DTM2.2	DTM	Phenological	2	164.9	20.6068
Blair_2012_DTM5.1	DTM	Phenological	5	22.8	24.0413
Blair_2012_DTM6.1	DTM	Phenological	6	38.3	13.1134
Blair_2012_DTM6.2	DTM	Phenological	6	46.5	22.192
Blair_2012_DTM6.3	DTM	Phenological	6	81.8	13.1134
Blair_2012_DTM7.1	DTM	Phenological	7	46.4	16.9703
Gonzalez_2021_DTF1.1	DTF	Phenological	1	85.885	10.05
Gonzalez_2021_DTF1.2	DTF	Phenological	1	96.75	11.68
Gonzalez_2021_DTF1.3	DTF	Phenological	1	96.75	11.68
Gonzalez_2021_DTF4.1	DTF	Phenological	4	24.555	1.07
Gonzalez_2021_DTF4.2	DTF	Phenological	4	24.555	1.07
Gonzalez_2021_DTF4.3	DTF	Phenological	4	24.555	1.07
Gonzalez_2021_DTF4.4	DTF	Phenological	4	24.555	1.07
Gonzalez_2021_DTF4.5	DTF	Phenological	4	24.555	1.07
Gonzalez_2021_DTF4.6	DTF	Phenological	4	24.555	1.07
Gonzalez_2021_DTF4.7	DTF	Phenological	4	24.555	1.07
Gonzalez_2021_DTF5.1	DTF	Phenological	5	48.35	2.44
Gonzalez_2021_DTF7.1	DTF	Phenological	7	89.515	12.55
Gonzalez_2021_DTF9.1	DTF	Phenological	9	62.91	1.5
Gonzalez_2021_DTF9.2	DTF	Phenological	9	57.57	0
Gonzalez_2021_DTF9.3	DTF	Phenological	9	57.57	0
Gonzalez_2021_DTF9.4	DTF	Phenological	9	11.695	3.09
Gonzalez_2021_DTF9.5	DTF	Phenological	9	62.91	1.5
Gonzalez_2021_DTF9.6	DTF	Phenological	9	62.91	1.5
Gonzalez_2021_DTF10.1	DTF	Phenological	10	6.12	12.24
Sandhu_2018_100SW1.1	100SW	Yield	1	22.5	35.1862
Sandhu_2018_100SW3.1	100SW	Yield	3	61	12.7843
Sandhu_2018_100SW3.2	100SW	Yield	3	142.1	34.5522
Sandhu_2018_100SW3.3	100SW	Yield	3	58.1	29.5023
Sandhu_2018_100SW3.4	100SW	Yield	3	58.5	19.1765
Sandhu_2018_100SW3.5	100SW	Yield	3	58.5	19.0811
Sandhu_2018_100SW3.6	100SW	Yield	3	57.5	26.4503
Sandhu_2018_100SW3.7	100SW	Yield	3	104.5	27.0091
Sandhu_2018_Yd3.1	Yd	Yield	3	113.7	18.3507
Sandhu_2018_100SW7.1	100SW	Yield	7	4.1	24.5005
Sandhu_2018_Yd7.1	Yd	Yield	7	10.6	16.8956
Sandhu_2018_100SW8.1	100SW	Yield	8	57.8	24.9045
Sandhu_2018_100SW8.2	100SW	Yield	8	57.9	24.274
Sandhu_2018_100SW8.3	100SW	Yield	8	56	24.5852
Sandhu_2018_100SW8.4	100SW	Yield	8	97.8	31.9608
Sandhu_2018_100SW8.5	100SW	Yield	8	97.8	16.1827
Sandhu_2018_Yd8.1	Yd	Yield	8	0.5	13.0336
Sandhu_2018_100SW10.1	100SW	Yield	10	4.4	12.1953
Sandhu_2018_100SW10.2	100SW	Yield	10	9.8	24.6655
Bassett_2021_100SW1.1	100SW	Yield	1	42.84	5.87
Bassett_2021_100SW1.2	100SW	Yield	1	42.65	1.27
Bassett_2021_100SW3.1	100SW	Yield	3	16.82	10.75
Bassett_2021_100SW3.2	100SW	Yield	3	16.82	2.02
Bassett_2021_100SW3.3	100SW	Yield	3	28.72	9.47
Bassett_2021_100SW3.4	100SW	Yield	3	32.06	2.81
Bassett_2021_100SW6.1	100SW	Yield	6	28.77	1
Bassett_2021_100SW6.2	100SW	Yield	6	27.91	4.08
Bassett_2021_100SW8.1	100SW	Yield	8	19.25	27.16
Bassett_2021_100SW8.2	100SW	Yield	8	24.56	22.81
Bassett_2021_100SW10.1	100SW	Yield	10	11.99	4.37
Bassett_2021_100SW10.2	100SW	Yield	10	11.99	14.84
Bassett_2021_Yd3.1	Yd	Yield	3	13.8	0.38
Bassett_2021_Yd4.1	Yd	Yield	4	39.6	5.19
Bassett_2021_Yd8.1	Yd	Yield	8	10.37	7.41
Bassett_2021_Yd10.1	Yd	Yield	10	12.74	6.4
Bassett_2021_Yd11.1	Yd	Yield	11	1.98	4.58
Langat_2020_SPPd1.1	SPPd	Yield	1	23.52	25.5086
Langat_2020_SPPd2.1	SPPd	Yield	2	21.65	26.5559
Langat_2020_SPPd8.1	SPPd	Yield	8	0.11	10.8563
Langat_2020_PPP1.1	PPP	Yield	1	15.38	15.3745
Langat_2020_PPP3.1	PPP	Yield	3	7.02	15.0055
Langat_2020_PPP3.2	PPP	Yield	3	7.02	15.0055
Langat_2020_PPP2.1	PPP	Yield	2	25.64	11.1567
Langat_2020_PPP3.3	PPP	Yield	3	7.02	26.8787
Langat_2020_DTF1.1	DTF	Phenological	1	14.23	21.5267
Langat_2020_DTF2.1	DTF	Phenological	2	10.56	31.6194
Langat_2020_DTF4.1	DTF	Phenological	4	23.45	26.5041
Langat_2020_DTM1.1	DTM	Phenological	1	44.3	16.9792
Langat_2020_DTM4.1	DTM	Phenological	4	12.78	21.9795
Langat_2020_100SW8.1	100SW	Yield	8	32.45	28.152
Langat_2020_Yd1.1	Yd	Yield	1	11.78	22.5263
Langat_2020_Yd2.1	Yd	Yield	2	37.47	25.3894
Nabateregga_2019_100SW3.1	100SW	Yield	3	94.2	1.5
Nabateregga_2019_100SW3.2	100SW	Yield	3	94.2	1.5
Nabateregga_2019_100SW3.3	100SW	Yield	3	94.2	1.5
Nabateregga_2019_100SW8.1	100SW	Yield	8	71.9	0.5
Nabateregga_2019_Yd10.1	Yd	Yield	10	57.3	7
Nabateregga_2019_Yd10.2	Yd	Yield	10	42.3	6
Nabateregga_2019_HI10.1	HI	Yield	10	62.3	2
Mkwaila_2011_Yd2.1	Yd	Yield	2	125	37.3898
Mkwaila_2011_Yd2.2	Yd	Yield	2	125	45.7389
Mkwaila_2011_Yd2.3	Yd	Yield	2	125	73.2297
Mkwaila_2011_Yd4.1	Yd	Yield	4	147.3	46.4912
Mkwaila_2011_Yd4.2	Yd	Yield	4	142.5	39.7004
Mkwaila_2011_Yd7.1	Yd	Yield	7	9.6	32.7694
Mkwaila_2011_Yd7.2	Yd	Yield	7	9.6	55.1914
Mkwaila_2011_100SW7.1	100SW	Yield	7	2.7	37.1715
Mkwaila_2011_100SW9.1	100SW	Yield	9	96.4	52.3457
Mkwaila_2011_100SW4.1	100SW	Yield	4	133.8	103.163
Mkwaila_2011_100SW11.1	100SW	Yield	11	25	53.7263
Mkwaila_2011_DTF11.1	DTF	Phenological	11	25.4	61.6393
Mkwaila_2011_DTF11.2	DTF	Phenological	11	31	70.2593
Trapp_2015_Yd1.1	Yd	Yield	1	31.07	6.32764
Trapp_2015_Yd1.2	Yd	Yield	1	31.07	8.37616
Trapp_2015_Yd1.3	Yd	Yield	1	31.07	8.43685
Trapp_2015_Yd1.4	Yd	Yield	1	31.07	7.23159
Trapp_2015_Yd1.5	Yd	Yield	1	31.07	30.2412
Trapp_2015_Yd1.6	Yd	Yield	1	31.07	28.0551
Trapp_2015_Yd1.7	Yd	Yield	1	31.07	18.6286
Trapp_2015_Yd2.1	Yd	Yield	2	4.53	10.5626
Trapp_2015_Yd2.2	Yd	Yield	2	4.53	9.65901
Trapp_2015_Yd2.3	Yd	Yield	2	4.53	11.5018
Trapp_2015_Yd2.4	Yd	Yield	2	4.53	11.8068
Trapp_2015_Yd2.5	Yd	Yield	2	4.53	7.05628
Trapp_2015_Yd5.1	Yd	Yield	5	17.144	25.3106
Trapp_2015_Yd10.1	Yd	Yield	10	29.21	25.5887
Trapp_2015_DTF1.1	DTF	Phenological	1	2.15	7.56528
Trapp_2015_DTF1.2	DTF	Phenological	1	2.15	9.75971
Trapp_2015_DTF1.3	DTF	Phenological	1	2.15	9.66152
Trapp_2015_DTF1.4	DTF	Phenological	1	2.15	9.66152
Trapp_2015_DTF1.5	DTF	Phenological	1	2.15	11.106
Trapp_2015_DTF1.6	DTF	Phenological	1	31.07	4.2108
Trapp_2015_DTF1.7	DTF	Phenological	1	31.07	4.78146
Trapp_2015_DTF1.8	DTF	Phenological	1	31.07	4.34435
Trapp_2015_DTF1.9	DTF	Phenological	1	31.07	6.71058
Trapp_2015_DTF1.10	DTF	Phenological	1	31.07	8.52957
Trapp_2015_DTM1.1	DTM	Phenological	1	31.07	19.7337
Trapp_2015_DTM1.2	DTM	Phenological	1	31.07	14.5536
Trapp_2015_DTM1.3	DTM	Phenological	1	31.07	19.7337
Trapp_2015_DTM2.1	DTM	Phenological	2	4.53	17.0492
Trapp_2015_DTM2.2	DTM	Phenological	2	4.53	11.4603
Trapp_2015_DTM5.1	DTM	Phenological	5	13.42	27.6186
Trapp_2015_DTM5.2	DTM	Phenological	5	13.42	22.6075
Trapp_2015_DTM8.1	DTM	Phenological	8	0.83	7.9293
Trapp_2015_DTM8.2	DTM	Phenological	8	0.83	10.4522
Trapp_2015_100SW1.1	100SW	Yield	1	2.15	11.6933
Trapp_2015_100SW1.2	100SW	Yield	1	31.07	11.5849
Trapp_2015_100SW2.1	100SW	Yield	2	4.53	15.3104
Trapp_2015_100SW8.1	100SW	Yield	8	32.5	25.3106
Trapp_2015_100SW8.2	100SW	Yield	8	32.5	27.0764
Trapp_2015_100SW8.3	100SW	Yield	8	32.5	7.05628
Trapp_2015_100SW8.4	100SW	Yield	8	32.89	19.4048
Trapp_2015_100SW8.5	100SW	Yield	8	32.89	16.9969
Yuste-Lisbona_2014_SWi2.1	SWi	Yield	2	0.75	1.5
Yuste-Lisbona_2014_SWi7.1	SWi	Yield	7	36.35	7.1
Yuste-Lisbona_2014_SWi9.1	SWi	Yield	9	71.95	3.5
Yuste-Lisbona_2014_SL1a.1	SL	Yield	1	47.95	0.5
Yuste-Lisbona_2014_SL1a.2	SL	Yield	1	81.05	29.1
Yuste-Lisbona_2014_SL2.1	SL	Yield	2	7.05	8.1
Yuste-Lisbona_2014_SL6.1	SL	Yield	6	5.4	0.8
Yuste-Lisbona_2014_SL7.1	SL	Yield	7	28.7	8.2
Yuste-Lisbona_2014_SL10.1	SL	Yield	10	6.5	1
Yuste-Lisbona_2014_100SW1a.1	100SW	Yield	1	47.95	0.5
Yuste-Lisbona_2014_100SW6.1	100SW	Yield	6	1.15	2.3
Yuste-Lisbona_2014_100SW9.1	100SW	Yield	9	22.25	10.5
Yuste-Lisbona_2014_100SW9.2	100SW	Yield	9	76.05	4.7
Yuste-Lisbona_2014_SPPd1a.1	SPPd	Yield	1	81.05	29.1
Yuste-Lisbona_2014_SPPd4.1	SPPd	Yield	4	55.7	0.4
Sedlar_2020_DTF1.1	DTF	Phenological	1	79.7	15.2908
Sedlar_2020_DTF1.2	DTF	Phenological	1	79.7	11.693
Sedlar_2020_DTF1.3	DTF	Phenological	1	85.1	10.7449
Sedlar_2020_DTM4.1	DTM	Phenological	4	122.4	28.3972
Sedlar_2020_DTM5.1	DTM	Phenological	5	33.4	56.7944
Sedlar_2020_DTM1.1	DTM	Phenological	1	81.1	17.2853
Sedlar_2020_DTM2.1	DTM	Phenological	2	35	30.5816
Sedlar_2020_DTM4.1	DTM	Phenological	4	186	44.1734
Sedlar_2020_DTM6.1	DTM	Phenological	6	30.1	49.6951
Sedlar_2020_PPP6.1	PPP	Yield	6	30.2	36.1419
Sedlar_2020_PPP11.1	PPP	Yield	11	55.4	36.1419
Sedlar_2020_SPPd2.1	SPPd	Yield	2	85.2	26.5041
Sedlar_2020_SPPd7.1	SPPd	Yield	7	69.6	13.709
Sedlar_2020_SPPd2.1	SPPd	Yield	2	85.2	36.1419
Sedlar_2020_SPPd7.2	SPPd	Yield	7	43.2	28.3972
Sedlar_2020_SPPd8.1	SPPd	Yield	8	38.3	30.5816
Sedlar_2020_SYd1.1	SYd	Yield	1	78.4	11.693
Sedlar_2020_YSd1.2	SYd	Yield	1	86.1	9.93902
Sedlar_2020_100SW1.1	100SW	Yield	1	9	16.565
Sedlar_2020_100SW2.1	100SW	Yield	2	44.7	49.6951
Sedlar_2020_100SW2.2	100SW	Yield	2	56	20.9243
Sedlar_2020_PHI3.1	PHI	Yield	3	50	30.5816
Sedlar_2020_PHI5.1	PHI	Yield	5	44.6	22.0867
Sedlar_2020_PHI5.2	PHI	Yield	5	17.3	37.178
Sedlar_2020_PHI5.3	PHI	Yield	5	31.4	39.7561
Sedlar_2020_PHI7.1	PHI	Yield	7	0	22.0867
Sedlar_2020_PHI9.1	PHI	Yield	9	23	17.2853
