# Supplementary material for: Meta-QTL Analysis for Yield Components in Common Bean (Phaseolus vulgaris L.)
Source: Plants (Basel). 2022 Dec 26;12(1):117. doi: 10.3390/plants12010117 (PMC9824219; doi:10.3390/plants12010117)
Supplement: Supplementary file 1 [file plants-12-00117-s001.zip › Table S2.xlsx]

## Sheet: Hoja1
Marker	Chr	Pos (cM)
DROD4c	1	0
SS54	1	0
DFRb	1	0
Co-x	1	0
g2490	1	0
ss715646776	1	0
W07	1	0
IAC21	1	0
g901	1	0
E32M60-114	1	0
ss1399947317	1	0
ss715639517	1	0
ss715647343	1	0
ss715647342	1	0
BARCPVSSR01282	1	0
DFRa	1	0.5
g1795	1	0.5
ss715639516	1	0.623
ss715639518	1	0.623
ss1399947322	1	0.822
E32M60-147	1	1
ss715646262	1	1
ss1399947327	1	1.863
ss715648157	1	2
BARCPVSSR01309	1	2.4
BARCPVSSR01313	1	3.3
ss715639284	1	3.309
DROD3a	1	3.5
ss715649523	1	3.9
ss715647365	1	4
ss715646680	1	4.3
ss1399949777	1	4.595
SS92	1	5
BARCPVSSR01316	1	5.1
SS98	1	5.3
ss715648855	1	6
SS55	1	6.1
SS56	1	6.1
ss1399949780	1	6.402
g1645	1	6.5
ss715645089	1	7
ss715647678	1	7
ss715647675	1	7.246
ss715647676	1	7.455
ss715648374	1	7.6
ss715648030	1	7.786
ss715648029	1	8.011
ss715648027	1	8.011
BARCPVSSR01342	1	8.4
ss715649655	1	8.515
ss715649659	1	8.923
ss715648193	1	9.342
CO-AC	1	9.5
ss715648196	1	10
ss715648192	1	10
ss715649660	1	10
ss715648187	1	10.574
ss715648189	1	10.782
ss715650117	1	10.8
ss715648191	1	10.946
ss715648190	1	10.946
ss1399947331	1	10.946
ss715644931	1	11
ss715648457	1	11.1
ss715640553	1	11.116
ss1399947332	1	11.116
ss715647048	1	11.7
ss715641458	1	11.8
ss715646993	1	12.1
BARCPVSSR01377	1	12.6
ss715645594	1	13
ss715649918	1	13
ss1399947333	1	13.181
g2145	1	13.5
ss715645590	1	14
ss715650565	1	14.1
ss715645593	1	14.492
ss715649883	1	14.6
PROE08	1	15
ss715648278	1	15
ss715639220	1	15.075
ss715639221	1	15.075
ss715639222	1	15.075
ss715648372	1	16
ss715648382	1	16
ss715648159	1	16.04
ss715648158	1	16.04
ss715648160	1	16.24
ss715648161	1	16.24
ss715639386	1	16.406
ss715639794	1	16.406
g2266	1	16.5
ss715639795	1	16.604
ss715639329	1	18
ss715645280	1	18.2
ss715639333	1	18.521
ss715639334	1	18.521
ss715648378	1	18.865
ss715648375	1	18.865
ss715648376	1	18.865
ss715648380	1	18.865
ss715639335	1	19
ss715645285	1	19.2
ss715639331	1	19.452
ss715639332	1	19.452
g1092	1	19.5
ss715645252	1	19.8
ss715647945	1	20
ss715647955	1	20
ss1399947421	1	20.583
ss1399947347	1	20.938
ss715650739	1	21
ss715649283	1	21
ss715643343	1	21.115
ss715647944	1	21.115
ss715647941	1	21.115
ss715647942	1	21.115
ss715647949	1	21.115
ss715647952	1	21.115
ss715647953	1	21.115
ss715647950	1	21.115
ss715648757	1	21.115
ss715648764	1	21.115
ss715648763	1	21.115
ss715651079	1	21.115
ss1399947350	1	21.115
ss715642325	1	21.115
ss715648626	1	21.284
ss715649324	1	21.518
ss715648627	1	21.717
ss715649729	1	21.908
ss715649728	1	21.908
ss715649726	1	21.908
ss715649732	1	21.908
ss715649731	1	21.908
ss715649281	1	21.908
ss715650808	1	21.908
ss715650531	1	21.908
ss715649601	1	22
WQ03.1	1	22
ss715642717	1	22.196
E43M38-138	1	22.2
ss715649716	1	22.265
ss715649714	1	22.265
ss715649713	1	22.265
ss715650741	1	22.265
ss715650737	1	22.265
ss715650960	1	22.265
ss715650962	1	22.265
ss715651198	1	22.265
ss715641185	1	22.265
ss715649284	1	22.265
ss715650284	1	22.265
ss715650283	1	22.265
ss715647482	1	22.265
ss715641703	1	22.265
ss715650870	1	22.265
ss715650867	1	22.265
ss715650869	1	22.265
ss715647470	1	22.265
ss715647476	1	22.265
ss715647471	1	22.265
ss715647472	1	22.265
ss715649689	1	22.265
ss715649692	1	22.265
ss715649691	1	22.265
ss715649690	1	22.265
ss715649698	1	22.265
ss715649697	1	22.265
ss715648979	1	22.265
ss715648977	1	22.265
ss715648978	1	22.265
ss715648975	1	22.265
ss715648976	1	22.265
ss715648974	1	22.265
ss715648984	1	22.265
ss715648982	1	22.265
ss715648728	1	22.265
ss715648726	1	22.265
ss715648725	1	22.265
ss715648721	1	22.265
ss715650849	1	22.265
ss715650848	1	22.265
ss1399947366	1	22.265
ss1399947363	1	22.265
ss715649186	1	22.265
ss715649189	1	22.265
ss715649187	1	22.265
ss715649188	1	22.265
ss715649192	1	22.265
ss715649191	1	22.265
ss715651004	1	22.265
ss715651006	1	22.265
ss715651005	1	22.265
ss715651007	1	22.265
ss715642703	1	22.265
ss715643806	1	22.265
ss715642716	1	22.265
ss715643807	1	22.265
ss715641865	1	22.398
ss715645107	1	22.462
ss715650939	1	22.462
ss715649955	1	22.462
ss715649954	1	22.462
ss715649953	1	22.462
ss715649952	1	22.462
ss715649951	1	22.462
ss715649950	1	22.462
ss715650953	1	22.462
ss715650952	1	22.462
ss715641184	1	22.462
ss715644206	1	22.462
BARC-PV-0005875*	1	22.462
ss715651145	1	22.462
ss715650462	1	22.462
ss715650463	1	22.462
ss715650464	1	22.462
ss715650465	1	22.462
ss715650802	1	22.462
ss715650804	1	22.462
ss715643080	1	22.462
ss715649602	1	22.462
BARC-PV-0005552*	1	22.462
ss715651060	1	22.462
ss715651090	1	22.462
ss715649131	1	22.462
ss715650123	1	22.462
ss715650124	1	22.462
ss715649318	1	22.462
ss715649319	1	22.462
ss715649316	1	22.462
ss715649317	1	22.462
ss715649315	1	22.462
ss715649312	1	22.462
ss715649313	1	22.462
ss715649311	1	22.462
ss715649598	1	22.462
ss715650553	1	22.462
ss715650555	1	22.462
ss715649323	1	22.462
ss715650307	1	22.462
ss715649321	1	22.462
ss715649322	1	22.462
ss715650308	1	22.462
ss715650309	1	22.462
ss715644894	1	22.657
ss715647046	1	22.657
ss715647047	1	22.657
ss715647044	1	22.657
ss715647045	1	22.657
ss715647042	1	22.657
ss715647052	1	22.657
ss715649600	1	22.657
ss715649130	1	22.657
ss715649136	1	22.657
ss715649134	1	22.657
ss715649132	1	22.657
ss715649133	1	22.657
ss715649599	1	22.657
ss715642648	1	22.749
ss715645262	1	22.8
ss715650900	1	22.859
ss715650901	1	22.859
ss715644001	1	22.859
ss715642066	1	22.859
ss715642065	1	22.859
ss715640906	1	22.859
ss715640907	1	22.859
ss715643192	1	22.859
ss715640294	1	22.859
ss715640295	1	22.859
ss715640293	1	22.859
ss715640034	1	22.859
ss715641135	1	22.859
ss715643313	1	22.859
ss715642285	1	22.859
ss715643113	1	22.859
ss715648173	1	22.859
ss715640453	1	22.859
ss715640454	1	22.859
ss715643970	1	22.859
ss715643971	1	22.859
ss715641531	1	22.859
ss715647050	1	22.859
ss715640882	1	22.859
ss715649834	1	22.859
ss715649833	1	22.859
ss715642172	1	22.859
ss715648729	1	22.859
ss715644120	1	22.859
ss715644121	1	22.859
ss715650841	1	22.859
ss715639810	1	22.859
ss715639811	1	22.859
ss715644770	1	22.859
ss715641239	1	22.859
ss715644515	1	22.859
ss715641240	1	22.859
ss715642151	1	22.859
ss715644102	1	22.859
ss1399947388	1	22.859
ss715648927	1	22.859
ss715644565	1	22.859
ss715639582	1	22.859
ss715639583	1	22.859
ss715639585	1	22.859
ss715642996	1	22.859
ss715640563	1	22.859
ss715640566	1	22.859
ss715640564	1	22.859
ss715640565	1	22.859
ss715641459	1	22.859
ss715644975	1	22.859
ss715640371	1	22.859
ss715643407	1	22.859
ss715643655	1	22.859
ss715641477	1	22.859
ss715643871	1	22.859
ss715643872	1	22.859
ss715644099	1	22.859
ss715642918	1	22.859
ss715642917	1	22.859
ss715650519	1	22.859
ss715650577	1	22.859
ss715641623	1	22.859
ss715641622	1	22.859
ss715642958	1	22.859
ss715642959	1	22.859
ss715639556	1	22.859
E43M38-137	1	23
ATA03	1	23
ss715645270	1	23
ss715642995	1	23
ss715641431	1	23
ss715640030	1	23.049
ss715643345	1	23.049
ss715641553	1	23.049
ss715641532	1	23.049
ss715640858	1	23.049
ss715644516	1	23.049
ss1399947395	1	23.049
ss715639588	1	23.049
ss715641430	1	23.049
ss715640562	1	23.049
ss715650333	1	23.21
ss715645100	1	23.247
ss715645101	1	23.247
ss715639950	1	23.247
ss715643182	1	23.247
ss715643183	1	23.247
ss715642235	1	23.247
ss715642237	1	23.247
ss715642236	1	23.247
ss715640291	1	23.247
ss715640292	1	23.247
ss715641398	1	23.247
ss715641154	1	23.247
ss715641153	1	23.247
ss715640287	1	23.247
ss715640288	1	23.247
ss715640286	1	23.247
ss715640289	1	23.247
ss715644882	1	23.247
ss715642047	1	23.247
ss715643344	1	23.247
ss715643584	1	23.247
ss715643727	1	23.247
ss715649279	1	23.247
ss715640255	1	23.247
ss715640256	1	23.247
ss1399947405	1	23.247
ss715645069	1	23.247
ss1399947412	1	23.247
ss1399947413	1	23.247
ss1399947409	1	23.247
ss715639893	1	23.247
ss715644373	1	23.247
ss715642173	1	23.247
ss715643273	1	23.247
ss715643202	1	23.247
ss715643203	1	23.247
ss715644542	1	23.247
ss715644541	1	23.247
ss715644522	1	23.247
ss715644559	1	23.247
ss715644560	1	23.247
ss1399947361	1	23.247
ss715644930	1	23.247
ss715641429	1	23.247
ss1399947356	1	23.247
ss1399947359	1	23.247
ss1399947351	1	23.247
ss715639336	1	23.247
ss715641225	1	23.247
ss715643615	1	23.247
ss715649314	1	23.247
ss715643047	1	23.359
ss715641411	1	23.403
ss715644264	1	23.49
ss715644265	1	23.49
ss715642291	1	23.49
ss715644289	1	23.49
ss715644409	1	23.49
ss715640299	1	23.49
ss715644658	1	23.49
ss715643324	1	23.49
ss715640290	1	23.49
ss715641391	1	23.49
ss715641390	1	23.49
ss715642693	1	23.49
ss715642462	1	23.49
ss715642282	1	23.49
ss715642281	1	23.49
ss715643591	1	23.49
ss715643937	1	23.49
ss715640012	1	23.49
ss715640013	1	23.49
ss715640010	1	23.49
ss715641599	1	23.49
ss715641326	1	23.49
ss715641328	1	23.49
ss715641327	1	23.49
ss715642663	1	23.49
ss715642662	1	23.49
ss715642661	1	23.49
ss715643752	1	23.49
ss715648314	1	23.49
ss715642828	1	23.49
ss715642827	1	23.49
ss715641748	1	23.49
ss715643045	1	23.49
ss715644166	1	23.49
ss715644167	1	23.49
ss715643672	1	23.49
ss715643484	1	23.49
ss715643485	1	23.49
ss715644107	1	23.49
ss715644583	1	23.49
ss715641401	1	23.49
ss715641410	1	23.49
ss715641412	1	23.49
ss715640375	1	23.49
ss715640376	1	23.49
ss715640373	1	23.49
ss715644731	1	23.49
ss715640372	1	23.49
ss715643624	1	23.49
ss1399949916	1	23.49
ss715642946	1	23.49
ss715641600	1	23.49
ss715641608	1	23.49
ss715645259	1	23.5
ss715643175	1	23.687
ss715644410	1	23.687
ss715643369	1	23.687
ss715643138	1	23.687
ss1399947463	1	23.687
ss715639440	1	23.687
ss715639441	1	23.687
ss715639443	1	23.687
ss715639444	1	23.687
ss715642202	1	23.687
ss715641567	1	23.687
ss715644841	1	23.687
ss715645051	1	23.687
ss715641746	1	23.687
ss715644130	1	23.687
ss715644596	1	23.687
ss715643271	1	23.687
ss715639830	1	23.687
ss715644532	1	23.687
ss715643218	1	23.687
ss715643431	1	23.687
ss715641043	1	23.687
ss715641416	1	23.687
ss715641415	1	23.687
ss715641432	1	23.687
ss715641433	1	23.687
ss715643819	1	23.687
ss715641414	1	23.687
ss715644730	1	23.687
ss1399947459	1	23.712
ss715641389	1	23.786
ss715644423	1	23.786
ss715644424	1	23.786
ss715644693	1	23.786
ss715639442	1	23.786
ss715639445	1	23.786
ss715640011	1	23.786
ss1399947439	1	23.786
ss715644600	1	23.786
ss715639850	1	23.786
ss715641747	1	23.786
ss715644359	1	23.786
ss715639829	1	23.786
ss715643217	1	23.786
ss715642578	1	23.786
ss715644519	1	23.786
ss715643486	1	23.786
ss715641044	1	23.786
ss715642525	1	23.786
ss715639910	1	23.89
ss715639911	1	23.89
ss715639912	1	23.89
ss715643146	1	23.89
ss715649751	1	23.89
ss715648878	1	23.89
ss715642098	1	23.89
ss715642097	1	23.89
ss715642459	1	23.89
ss715642458	1	23.89
ss715640099	1	23.89
ss715642260	1	23.89
ss715644440	1	23.89
ss715642020	1	23.89
ss715642261	1	23.89
ss1399947496	1	23.89
ss1399947494	1	23.89
ss715641550	1	23.89
ss715640223	1	23.89
ss1399947472	1	23.89
ss715641770	1	23.89
ss715641776	1	23.89
ss715649290	1	23.89
ss715640850	1	23.89
ss715643912	1	23.89
ss715639437	1	23.89
ss715641959	1	23.89
ss715641958	1	23.89
ss715641960	1	23.89
ss715643911	1	23.89
ss715642368	1	23.89
ss715642338	1	23.89
ss715642339	1	23.89
ss715641498	1	23.89
ss715641497	1	23.89
ss715641499	1	23.89
ss715642340	1	23.89
ss715643468	1	23.89
ss715640100	1	23.89
ss715641638	1	23.89
ss715641653	1	23.89
ss715644948	1	23.89
ss715639988	1	23.89
ss715639989	1	23.89
ss715640978	1	23.89
ss715640979	1	23.89
ss715640980	1	23.89
ss1399949947	1	23.89
ss715650507	1	23.89
ss715639764	1	23.89
ss715641846	1	23.89
ss715641845	1	23.89
ss715639531	1	23.89
ss715639533	1	23.89
ss715639913	1	23.945
ss715644274	1	23.945
ss715643590	1	23.945
ss1399947480	1	23.945
ss1399947447	1	23.945
ss1399947441	1	23.945
ss1399947453	1	23.945
ss715643988	1	23.945
ss715643428	1	23.945
ss1399947392	1	23.945
ss715641651	1	23.945
ss1399949958	1	23.945
ss1399949937	1	23.945
ss715644079	1	23.945
ss1399949925	1	23.945
ss715641607	1	23.945
ss715643820	1	24
ss715641601	1	24
ss715648887	1	24.099
ss715648078	1	24.099
BMb256	1	24.1
ss715645258	1	24.1
ss715645251	1	24.2
ss715644281	1	24.366
ss715642002	1	24.366
ss715642001	1	24.366
ss715642000	1	24.366
ss715643538	1	24.366
ss715641378	1	24.366
ss715641999	1	24.366
ss715641998	1	24.366
ss715641107	1	24.366
ss715643537	1	24.366
ss715640479	1	24.366
ss715640480	1	24.366
ss715641997	1	24.366
ss715644156	1	24.366
ss715642150	1	24.366
ss715642149	1	24.366
ss715640308	1	24.366
ss715644905	1	24.366
ss1399949981	1	24.366
ss715644973	1	24.366
ss715641682	1	24.366
ss715639758	1	24.366
ss1399947503	1	24.366
ss1399947507	1	24.366
ss1399947506	1	24.366
ss1399947509	1	24.366
ss715641603	1	24.366
ss715641602	1	24.366
ss715641379	1	24.474
ss715640307	1	24.576
ss715639381	1	24.576
ss715639382	1	24.576
ss715639383	1	24.576
ss1399947502	1	24.72
ss715645275	1	24.8
FJ51	1	24.8
ss715643783	1	24.82
ss715643782	1	24.82
ss715641939	1	24.82
ss715640829	1	24.82
ss715640827	1	24.82
ss715640828	1	24.82
ss715640825	1	24.82
ss715640826	1	24.82
ss715640830	1	24.82
ss715640802	1	24.82
ss715640805	1	24.82
ss715640803	1	24.82
ss715640804	1	24.82
ss715644395	1	24.82
ss715644398	1	24.82
ss715639384	1	24.82
ss1399947516	1	24.82
ss715642259	1	25
ss715639532	1	25
BMc344	1	25.1
ss715640119	1	25.557
ss715640118	1	25.557
ss1399947520	1	25.557
ss715645284	1	25.6
PvCh01-10.6	1	25.7
ss715639492	1	25.932
ss715646837	1	26
ss715641551	1	26
ss715639750	1	26.132
ss715639751	1	26.132
ss715639752	1	26.132
ss715639753	1	26.132
ss715639754	1	26.132
ss715645287	1	26.3
ss715647891	1	26.534
ss715643494	1	26.534
ss715639748	1	26.534
ss715639749	1	26.534
BM53	1	26.6
ss715649424	1	26.914
ss715648233	1	26.914
ss715640468	1	27
ss715641108	1	27
ss1399947458	1	27.305
ss715639489	1	27.648
ss715639490	1	27.648
IAC93	1	27.7
BARC-PV-0000054*	1	27.839
D1662	1	28
ss715639491	1	28.276
ss715650604	1	28.276
ss715651021	1	28.276
ss1399950007	1	28.634
ss715644397	1	29
ss715639380	1	29
ss715644923	1	30
E31M50-264	1	30.2
ss715647282	1	30.429
BMb290	1	30.6
ss715645856	1	30.6
ss715647963	1	31
PPP2	1	31
ss1399947532	1	31.453
g1410	1	31.5
E31M51-297	1	31.5
ss715650670	1	31.875
ss715645861	1	31.9
ss715645890	1	31.9
ss715648652	1	31.944
P3040a	1	32
ss715645906	1	32
ss715639493	1	32
ss715645885	1	32
ss715645896	1	32.1
ss715645895	1	32.1
E31M51-298	1	32.3
ss715645899	1	32.3
ss715645163	1	32.35
IAC238	1	32.6
ss715645852	1	32.6
ss715645857	1	32.8
ss715641050	1	33
ss715651019	1	33
ss715646869	1	33.288
ss1399947534	1	33.723
ss715640009	1	34
PROK4	1	34
ss715640152	1	34
BM146	1	34
BM157	1	34
ss715646871	1	34.088
D1315	1	35
BM6213	1	35
ss715648889	1	36
ss715646872	1	36
ss715645289	1	36
ss1399947536	1	36.191
g822	1	36.5
ss1399947537	1	36.689
PVBR218	1	37.5
ss715648564	1	37.741
ss715645132	1	37.959
ss715645131	1	37.959
ss715648177	1	37.959
ss715648176	1	37.959
ss715645184	1	37.959
ss715639956	1	38
P3040b	1	38
ss715639957	1	38.215
ss1399947539	1	38.215
ss1399950019	1	38.431
ss1399947541	1	38.431
PROG17	1	39
ss715646075	1	39.127
ss715646074	1	39.567
DROU15	1	40
g934	1	40
ss1399950022	1	40.407
ss715646078	1	40.628
ss715646077	1	40.628
ss715639272	1	41
ss1399950024	1	41.069
ss715639271	1	41.069
ss715647369	1	41.274
ss715647368	1	41.274
ss715647370	1	41.274
ss715647372	1	41.274
ss715639536	1	41.919
ss715650911	1	42
ss715647366	1	42.139
g794	1	43.5
ss1399947543	1	43.859
ss715645302	1	44
D1032	1	44
g2647	1	44.5
ss715647097	1	44.608
g743	1	45.5
ss715646884	1	46.212
ss715646885	1	47
ss715639409	1	47.317
ss715639410	1	47.317
ss715639411	1	47.317
ss715648272	1	48.849
ss715648273	1	48.849
D1327	1	49
D1862	1	49
BM200	1	49.9
ss715650818	1	50.356
ss715650817	1	50.356
ss715650809	1	50.776
ss715650810	1	50.776
ss715650192	1	51.203
PVBR133	1	51.7
SNP-4423	1	51.7
g1737	1	52.5
ss715646303	1	52.559
ss715646304	1	52.559
ss715646300	1	52.559
ss715646315	1	52.698
ss715646309	1	52.698
ss715646308	1	52.698
ss1399947546	1	52.698
ss715646299	1	52.698
ss715646298	1	52.698
T01	1	53
ss715646302	1	53
ss715646301	1	53
ss715646566	1	53.097
ss715646564	1	53.097
ss715646567	1	53.293
ss715646568	1	53.293
ss715646569	1	53.496
ss715646579	1	53.496
ss715646574	1	53.496
ss715646573	1	53.496
ss715646576	1	53.496
ss715646575	1	53.496
ss715646570	1	53.496
ss715646572	1	53.496
ss715646571	1	53.496
ss715646580	1	53.496
ss715646583	1	53.496
ss715646582	1	53.496
ss715646586	1	53.704
ss715646565	1	54
ss715646578	1	54
ss715646585	1	54
ss715646590	1	54.592
ss715646589	1	54.592
ss715646591	1	54.794
ss715646596	1	54.99
ss715646595	1	54.99
ss715646598	1	54.99
ss715646592	1	54.99
ss715646593	1	55
ss715646604	1	55.188
ss715646603	1	55.188
ss715646606	1	55.188
ss715646605	1	55.188
ss715646600	1	55.188
ss715645939	1	55.188
ss715645938	1	55.188
g2580	1	55.5
ss715645936	1	55.583
ss1399947547	1	55.583
ss1399950030	1	55.784
ss715645924	1	55.784
ss715645923	1	55.784
ss715645929	1	55.784
ss715645926	1	55.784
ss715645925	1	55.784
ss715645933	1	55.784
ss715645932	1	55.784
ss715645931	1	55.784
ss715645930	1	55.784
ss1399947548	1	55.784
ss715646601	1	56
ss715645919	1	56
ss715645934	1	56
ss715646599	1	56
ss715645918	1	56.381
ss715645917	1	56.381
ss715645922	1	56.381
ss715645921	1	56.381
ss715645920	1	56.381
ss715645911	1	56.577
ss715645913	1	56.577
ss715645915	1	56.577
ss715645914	1	56.577
ss1399947549	1	56.577
ss715645908	1	56.973
ss715645903	1	57
ss715645902	1	57.157
ss715645907	1	57.157
ss715645904	1	57.157
ss715645900	1	57.534
ss715645892	1	57.648
ss715645898	1	57.677
ss715645894	1	57.677
ss715645870	1	58
ss715645889	1	58.059
ss715645888	1	58.059
ss715645887	1	58.059
SNP-5503	1	58.3
ss715645878	1	58.448
ss715645881	1	58.448
ss715645883	1	58.448
g1771	1	58.5
ss715645874	1	58.854
ss715645867	1	58.955
ss715645866	1	58.955
ss715645868	1	58.955
ss715645863	1	58.955
ss715645865	1	58.955
ss715645864	1	58.955
ss715645873	1	58.955
ss715645872	1	58.955
ss715645859	1	59
ss715645853	1	59
ss715645860	1	59.547
ss715645858	1	59.547
ss715645927	1	59.736
ss715645935	1	59.736
ss715645282	1	60
PVEST270	1	60
ss715645910	1	60.107
ss715645862	1	60.262
ss715645855	1	60.262
ss715645882	1	60.262
ss715645891	1	60.262
ss1399947551	1	60.398
ss715639251	1	60.476
ss715645288	1	60.476
ss715645854	1	60.476
ss1399947550	1	60.495
ss715645286	1	60.782
PvM15	1	61.1
ss715645277	1	61.824
ss715645263	1	62
ss715645254	1	62
ss715645274	1	62.212
ss715645269	1	62.412
ss715645268	1	62.412
ss715645265	1	62.412
ss715645264	1	62.412
ss715645266	1	62.412
ss715645261	1	62.412
ss715645260	1	62.412
ss715645272	1	62.412
ss715645273	1	62.412
ss715645257	1	62.613
ss715645253	1	62.613
ss715645256	1	62.613
ss715645255	1	62.613
g1959	1	64.5
ss1399947562	1	64.877
ss1399947560	1	64.877
ss1399947559	1	64.877
PvM123	1	65.2
g724	1	66.5
g1404_1_b	1	66.921
g1176	1	68.5
CoPv01	1	69
PhgPv01	1	69
IAC259	1	69.5
g1954	1	71.5
IAC150	1	72.8
ss715645297	1	73.731
ss715645295	1	73.818
ss715645292	1	74.251
IAC273	1	74.8
ss715645290	1	75.517
FJ54	1	76.6
ss715645246	1	76.842
ROU15	1	77
g2162	1	77
ss715645291	1	77.186
ss715645304	1	77.584
ss715648967	1	77.795
ss715648970	1	79.437
ss715648969	1	79.437
ss715650356	1	79.648
ss715650357	1	79.648
ss715650360	1	79.648
ss715650358	1	79.648
ss715650359	1	79.648
BMc324	1	79.9
ss715645248	1	80
g1952	1	82.5
ss715645299	1	86
g1886	1	87
g2504	1	87
IAC76	1	87.9
E32M51-329	1	90.9
ss715645293	1	91
E32M51-335	1	91.4
g786	1	91.5
PVEST076	1	91.9
ss715645250	1	92
E36M31-83	1	92
E36M31-121	1	92.3
ss715645244	1	94
ss715645305	1	95
PVEST221	1	95.6
ss715648965	1	96
BMb356	1	96.1
ss715648968	1	97
PvM97	1	98
ss715650354	1	98
E31M31-258	1	98.5
E31M31-273	1	98.9
g1404	1	99.5
PvM58	1	100.5
E31M61-150	1	101
Bng171	1	108.5
A04p0519	1	117
PVBR233	1	120.7
Bng122	1	124.5
g1224	1	127.5
g499	1	128.5
E36M38-71	1	129
CV542014	1	130.5
Co-1	1	131.2
Phg-1	1	131.2
Bng173	1	134
IAC145	1	134.4
g1367	1	135.5
g2562	1	138.5
g683	1	142.5
E42M60-192	1	145.9
g510	1	146
g523	1	149.5
IAC226	1	155.5
g2132	1	160.5
g1329	1	160.5
g909	1	171.5
Marker34	1	191.52
TGA1.1	1	207.48
IAC251	2	0
ROS3	2	0
GATS91	2	0
ss715650362	2	0
ss715639515	2	0
ss715649479	2	0
ss715641034	2	0.4
ss715649478	2	0.4
ss715641033	2	1.381
ss715641032	2	1.976
ss715640457	2	1.976
ss715649423	2	1.976
ss715640456	2	2.191
ss715646142	2	5
ss715646163	2	5.2
ss715646674	2	5.22
ss715645967	2	5.7
ss715645964	2	6.4
ss715645970	2	7.6
ss715639371	2	7.951
ss715639372	2	7.951
ss715647242	2	8
ss715647236	2	8.2
ss715647241	2	8.4
BMc367	2	8.5
l/Co-u	2	9
l	2	9
g797_2_t	2	10.264
ss715647239	2	10.8
ss715647237	2	11.1
ss715645962	2	11.6
ss715640279	2	12.663
ss715647679	2	13
ss715647096	2	13.6
ss715647657	2	14.4
PvCh02-26.8	2	14.6
ss1399947571	2	15.822
ss715648913	2	16.3
PvM115	2	16.4
ss715647572	2	17
ss715640360	2	17.374
ss715639436	2	17.584
E31M50-104	2	17.9
ss715646779	2	18.2
ss715639392	2	18.7
ss715639728	2	19.6
ss715646980	2	20.719
ss715647802	2	21.2
ss715644429	2	21.8
D1287	2	22
ss715639434	2	22.302
IAC255.1	2	22.6
ss715640989	2	23.3
ss715647233	2	25.126
ss715639435	2	25.126
ss1399950063	2	26.743
ss715639495	2	26.743
ss715639496	2	26.743
PvCh02-30.7	2	30
ss715641188	2	30.5
ss715639906	2	31.1
D0166	2	32
ss1399947575	2	33.257
ss715646371	2	33.257
FJ014	2	35.8
PvCh02-32.2	2	37.5
G05	2	38
ss715639502	2	38.209
ss715647299	2	38.895
BM164	2	39.5
ss715647302	2	39.93
PvPR-2	2	40
ss715647305	2	40.12
ss715639746	2	40.4
ss715647668	2	40.898
ss715647669	2	40.898
PvCh02-33.8	2	40.9
ss715647663	2	42.308
ss715647661	2	42.308
BMc210	2	42.8
ss715639682	2	43.262
ss715639683	2	43.262
ss1399947579	2	43.262
ss715639620	2	43.262
ss715639619	2	43.262
ss715645991	2	43.5
ss1399947580	2	43.651
ss715645989	2	44
Pgip	2	44
BM221	2	44
E31M51-162	2	44.5
ss1399947582	2	44.623
ss1399947581	2	44.623
E31M51-161	2	45
ss715644892	2	45.601
ss715641291	2	45.601
E36M34-68	2	46.5
ss715639855	2	46.641
ss715641120	2	46.964
ss715639860	2	47.369
E36M37-249	2	47.7
ss715639863	2	47.773
ChS-3	2	48
SNP-3999	2	48.9
ss715644648	2	49.307
ss715642783	2	49.307
ss715642781	2	49.307
ss715641612	2	49.307
ss715640819	2	49.498
ss715642208	2	49.498
ss715643846	2	49.498
ss715641561	2	49.498
ss715640732	2	49.498
ss715644077	2	49.498
ss715640643	2	49.498
ss715640644	2	49.498
ss715642286	2	50.042
ss1399947589	2	50.042
ss715640656	2	50.042
E31M50-139	2	50.1
ss715643826	2	50.229
ss715650633	2	50.229
ss715640403	2	50.229
ss715640658	2	50.229
ss1399947595	2	50.267
ss1399950097	2	50.348
ss715649945	2	50.443
ss715649944	2	50.443
ss715644290	2	50.443
ss715642096	2	50.443
ss715645138	2	50.443
ss715641119	2	50.443
ss715643430	2	50.443
ss715642220	2	50.443
ss715642749	2	50.443
ss715642626	2	50.443
ss715642625	2	50.443
ss715642750	2	50.443
ss715642725	2	50.443
ss715642724	2	50.443
ss715639680	2	50.443
ss1399947596	2	50.443
ss715642624	2	50.443
ss715644726	2	50.443
ss715643886	2	50.443
ss715642538	2	50.443
ss715639879	2	50.443
ss1399947603	2	50.443
ss715640404	2	50.443
ss715642602	2	50.443
ss715642601	2	50.443
ss715642600	2	50.443
ss715639679	2	50.443
ss1399947608	2	50.443
ss715639880	2	50.443
ss715642815	2	50.443
ss715642814	2	50.443
ss1399947624	2	50.615
ss715644471	2	50.876
ss715649961	2	50.876
ss715650822	2	50.876
ss715649960	2	50.876
ss715640056	2	50.876
ss715640057	2	50.876
ss715640055	2	50.876
ss715640058	2	50.876
ss715641035	2	50.876
ss715640395	2	50.876
ss715640396	2	50.876
ss715639292	2	50.876
ss715641256	2	50.876
ss715642165	2	50.876
ss715642164	2	50.876
ss715642025	2	50.876
ss715642024	2	50.876
ss715641421	2	50.876
ss715641420	2	50.876
ss715640222	2	50.876
ss715641676	2	50.876
ss715650656	2	50.876
ss715650655	2	50.876
ss1399947615	2	50.876
ss715641856	2	50.876
ss715640776	2	50.876
ss715640777	2	50.876
ss715640778	2	50.876
ss715649876	2	51.059
ss715640033	2	51.059
ss715647859	2	51.059
ss715640032	2	51.161
ss715640031	2	51.161
ss715642511	2	51.161
ss715640226	2	51.161
ss715640364	2	51.161
ss715640365	2	51.161
ss715640363	2	51.161
ss715640366	2	51.161
ss715640367	2	51.161
ss1399947633	2	51.161
ss715649196	2	51.32
ss715644254	2	51.363
ss715644255	2	51.363
ss715647653	2	51.363
ss715648832	2	51.363
ss715648833	2	51.363
ss715648830	2	51.363
ss715648831	2	51.363
ss715644181	2	51.363
ss715650500	2	51.363
ss715640941	2	51.363
ss715640908	2	51.363
ss715640909	2	51.363
ss1399950156	2	51.363
ss1399950147	2	51.363
ss715644547	2	51.363
ss715644752	2	51.363
ss715641481	2	51.363
ss715643123	2	51.363
ss715643124	2	51.363
ss715643120	2	51.363
ss715643121	2	51.363
ss715649907	2	51.363
ss715640079	2	51.363
ss715651095	2	51.363
ss715651097	2	51.363
ss715651096	2	51.363
ss715643112	2	51.363
ss715648920	2	51.363
ss715643111	2	51.363
ss715643961	2	51.363
ss715643962	2	51.363
ss715650006	2	51.363
ss715650007	2	51.363
ss715651110	2	51.363
ss715651107	2	51.363
ss715651106	2	51.363
ss715651109	2	51.363
ss715651108	2	51.363
ss715640305	2	51.363
ss715642853	2	51.363
ss715644802	2	51.363
ss715650299	2	51.363
ss715650058	2	51.363
ss715650059	2	51.363
ss715642795	2	51.363
ss715643885	2	51.363
ss1399947695	2	51.363
ss715650063	2	51.363
ss715644865	2	51.363
ss715643896	2	51.363
ss715641351	2	51.363
ss1399947673	2	51.363
ss715642426	2	51.363
ss715642425	2	51.363
ss715644091	2	51.363
ss1399947641	2	51.363
ss1399947640	2	51.363
ss715641814	2	51.363
ss715641816	2	51.363
ss1399947639	2	51.363
ss715650780	2	51.363
ss715650784	2	51.363
ss715650300	2	51.363
ss715650301	2	51.363
ss715650785	2	51.363
ss715640942	2	51.363
ss715640834	2	51.363
ss715640833	2	51.363
ss715650575	2	51.363
ss715650576	2	51.363
ss715641621	2	51.363
ss715650205	2	51.363
ss715650326	2	51.363
ss715650206	2	51.363
ss715650327	2	51.363
ss715650207	2	51.363
ss715639402	2	51.363
ss715650303	2	51.363
ss715641967	2	51.363
ss715641966	2	51.363
ss715647656	2	51.465
ss715649058	2	51.515
ss715650319	2	51.515
ss715647651	2	51.553
ss715644772	2	51.553
ss715651192	2	51.553
ss715643457	2	51.553
ss715643458	2	51.553
ss715644669	2	51.553
ss715644428	2	51.553
ss715643454	2	51.553
ss715644783	2	51.553
ss715644506	2	51.553
ss715644647	2	51.553
ss715643311	2	51.553
ss715643358	2	51.553
ss715643357	2	51.553
ss715644442	2	51.553
ss715642515	2	51.553
ss715639567	2	51.553
ss715639568	2	51.553
ss715642614	2	51.553
ss715639571	2	51.553
ss715639572	2	51.553
ss715650118	2	51.553
ss715643897	2	51.553
ss715641597	2	51.553
ss715641596	2	51.553
ss715644984	2	51.553
ss715641598	2	51.553
ss1399947675	2	51.553
ss715641214	2	51.553
ss715649059	2	51.553
ss715649304	2	51.553
ss715642919	2	51.553
ss715641860	2	51.553
ss715650466	2	51.553
ss715641995	2	51.553
ss715641994	2	51.553
ss715650799	2	51.553
ss1399947684	2	51.724
ss715642073	2	51.735
ss715650973	2	51.735
ss715644425	2	51.735
ss715643453	2	51.735
ss715644813	2	51.735
ss715639565	2	51.735
ss715639566	2	51.735
ss715642615	2	51.735
ss715639570	2	51.735
ss715641534	2	51.735
ss715641533	2	51.735
ss1399947683	2	51.735
ss715640499	2	51.735
ss715651158	2	51.735
ss715640387	2	51.735
ss715640388	2	51.735
ss715649303	2	51.735
ss715650523	2	51.735
ss1399947657	2	51.735
ss715640500	2	51.735
ss715642920	2	51.735
ss715640501	2	51.735
ss715649798	2	51.735
ss715650691	2	51.735
ss715640502	2	51.735
ss715641842	2	51.735
ss715639403	2	51.735
ss715639405	2	51.735
ss1399947679	2	51.745
ss1399947703	2	51.768
ss715642516	2	51.78
U12	2	52
ss715649701	2	52.003
ss715642074	2	52.003
ss715644291	2	52.003
ss715649999	2	52.003
ss715644898	2	52.003
ss715644426	2	52.003
ss715644814	2	52.003
ss715650000	2	52.003
ss1399947690	2	52.003
ss715641349	2	52.003
ss715639398	2	52.003
ss715641350	2	52.003
ss715650520	2	52.003
ss715639400	2	52.003
ss715639401	2	52.003
ss715639404	2	52.003
ss1399947704	2	52.003
ss1399950174	2	52.342
ss715640937	2	52.466
ss715641549	2	52.466
ss715642829	2	52.466
ss1399947705	2	52.466
ss715641548	2	52.662
ss715650533	2	52.662
ss715651160	2	53.044
ss715643844	2	53.044
ss715650636	2	53.044
ss715650638	2	53.044
ss715650858	2	53.24
ss715640141	2	53.24
ss1399947725	2	53.24
ss715650443	2	53.24
ss1399947721	2	53.383
ss715647028	2	53.464
ss715647029	2	53.464
ss715647026	2	53.464
ss715647027	2	53.464
ss715647030	2	53.464
ss715647031	2	53.464
ss715647032	2	53.464
ss715647023	2	53.657
ss715647020	2	53.657
ss715647021	2	53.657
ss715648628	2	53.844
ss715648532	2	53.844
ss715648633	2	53.844
ss715648630	2	53.844
ss715639924	2	53.844
ss715648529	2	53.844
ss715648527	2	53.844
ss715648524	2	53.844
ss715648525	2	53.844
ss715641175	2	53.844
ss715645827	2	53.844
ss715639250	2	53.844
ss1399947728	2	53.844
ss715639922	2	54.042
ss715648526	2	54.042
ss715645819	2	54.042
ss715645818	2	54.042
ss715645825	2	54.042
ss715645824	2	54.042
ss715645820	2	54.042
ss1399947732	2	54.042
ss715650087	2	54.164
E45M38-66	2	54.3
ss715650089	2	54.543
ss715639463	2	54.543
ss715639466	2	54.543
ss715647087	2	54.543
ss715647063	2	54.543
ss715647061	2	54.543
ss715647069	2	54.543
ss715647067	2	54.543
ss715647074	2	54.543
ss715647072	2	54.543
ss715647070	2	54.543
ss715647075	2	54.543
ss715651032	2	54.543
ss715639967	2	54.543
ss715647059	2	54.543
ss715648149	2	54.543
ss715648147	2	54.543
ss715647058	2	54.543
ss715647055	2	54.543
ss715648143	2	54.543
ss715647078	2	54.723
ss715647076	2	54.723
ss715647081	2	54.918
Leg735	2	55.6
Cel	2	56
PVEST008	2	56.3
BMc280	2	56.8
ss715639972	2	57.172
ss1399947748	2	57.453
ss715640433	2	58.285
ss715639419	2	58.285
ss715639420	2	58.673
ss715639429	2	59.058
ss715639430	2	59.058
ss715639427	2	59.466
ss715639428	2	59.466
ss1399947751	2	59.662
ss715649535	2	60.593
ss715649534	2	60.805
Grp1.8-1	2	62
ss715639664	2	63.986
BM139	2	65
ss715639513	2	65.707
ss715640348	2	65.816
ss715639514	2	65.816
ss1399947763	2	66.077
BM172	2	66.5
PROL12	2	68.5
PROL-12	2	68.5
ss715639470	2	68.568
ss715647100	2	68.568
ss715645157	2	68.77
ss715645156	2	68.77
ss715639469	2	68.77
ss715646269	2	68.77
ss715642704	2	68.77
ss715639285	2	68.987
ROE9	2	70.5
IAC46	2	70.6
ss715648503	2	71.011
ss715643567	2	71.011
ss715643568	2	71.011
ss715643566	2	71.011
ss715651075	2	71.011
ss715639286	2	71.011
ss715644635	2	71.011
ss715644636	2	71.011
ss715647851	2	71.011
ss715649050	2	71.011
ss715651128	2	71.011
ss1399947774	2	71.011
ss715648469	2	71.011
ss715648468	2	71.011
ss715646266	2	71.011
ss715646265	2	71.011
ss715646264	2	71.011
ss715648475	2	71.011
ss715647886	2	71.335
ss715647887	2	71.335
ss715647884	2	71.335
ss715645102	2	71.335
ss715648506	2	71.335
ss715648507	2	71.335
ss715648505	2	71.335
ss715648502	2	71.335
ss715648501	2	71.335
ss715647890	2	71.335
ss715644483	2	71.335
ss715648513	2	71.335
ss715639921	2	71.335
ss715648511	2	71.335
ss715648510	2	71.335
ss715651074	2	71.335
ss715644509	2	71.335
ss715644510	2	71.335
ss715647852	2	71.335
ss715649048	2	71.335
ss715649046	2	71.335
ss715650042	2	71.335
ss715650046	2	71.335
ss715650048	2	71.335
ss715648472	2	71.335
ss715648473	2	71.335
ss715648481	2	71.335
ss1399947778	2	71.825
ss715647899	2	72.313
ss715639717	2	72.313
ss715639926	2	72.313
ss715639928	2	72.313
ss715647900	2	72.313
ss715641205	2	72.313
ss715641207	2	72.313
ss715641206	2	72.313
ss1399947779	2	72.313
ss715647898	2	72.533
ss715646489	2	74.022
ss1399950297	2	74.022
ss715646488	2	74.022
ss715646491	2	74.022
ss715646490	2	74.022
ss715646493	2	74.022
ss715646492	2	74.022
ss715647866	2	75.813
ss715647867	2	75.813
ss715639943	2	75.813
ss715639946	2	75.813
ss715639948	2	75.813
ss715641065	2	75.813
ss715641064	2	75.813
ss715649908	2	75.813
ss715639560	2	77.059
ss715639561	2	77.059
ss715639669	2	77.059
ss715639559	2	77.441
ROJ9	2	78
ss715649647	2	78.385
ss715640283	2	78.611
ss715640284	2	78.611
ss715644969	2	78.611
ss715649173	2	78.611
ss715645090	2	78.611
ss715640282	2	78.828
ss715642512	2	78.828
ss715645023	2	79.492
ss715645024	2	79.492
ChsS-1	2	79.5
ss715639541	2	79.711
ss715642224	2	80.56
ss715642223	2	80.56
ss1399950307	2	82.65
ss1399947787	2	82.65
IAC274	2	83
ss715650750	2	83.262
PvCh02-48.5	2	85.6
ss1399947789	2	86.497
ss715639729	2	87.056
ss715639727	2	87.214
ss715641348	2	87.814
ss715641260	2	88.33
SW13	2	88.5
ss715641261	2	89.328
ss715639390	2	92.652
ss715639391	2	92.652
PVBR213	2	93.2
ss715647095	2	95.606
ss715647094	2	95.606
ss715647093	2	96.007
ss715647092	2	96.007
BM143	2	97.1
ss715649935	2	97.612
D1595	2	99
ss715647248	2	99.365
PVBR149	2	99.5
ss715647247	2	101.681
ss715647243	2	101.681
ss715645959	2	101.884
ss715645955	2	102.087
ss715645960	2	102.318
ss715646137	2	104.787
ss715646145	2	104.787
ss715646164	2	105.002
ss715646146	2	106.742
ss715646143	2	106.742
IAC141	2	107.1
ss715646147	2	107.12
ss715645187	2	107.32
ss715645186	2	107.32
ss715646154	2	107.32
ss715646153	2	107.32
ss715646936	2	107.928
ss1399950326	2	107.928
ss715646161	2	107.928
g1194_2_b	2	109.7
ss715645974	2	114.644
ss715639255	2	118.153
ss715645995	2	118.718
ss715645994	2	118.718
ss715645993	2	118.718
ss715645992	2	118.718
ss715646005	2	118.872
ss715646002	2	118.872
ss715646003	2	118.872
ss715646000	2	118.872
ss715645998	2	118.872
ss715645997	2	118.872
ss715645996	2	118.872
ss715646006	2	119.235
BMd7	2	121.8
ss715639745	2	125.197
ss715647995	2	125.414
IAC258	2	127
DROUG	2	131.1
BMd17	2	133.5
BMd47	2	136.7
IAC282	2	143.9
Pvggc01	2	160.5
IAC57	2	178
PvM100	2	187.5
PvM93	2	188
FJ37	2	192.7
PVBR25	2	196.5
IAC185	2	202
IAC51	2	217.6
PVBR94	2	226.3
PVBR78	2	227.3
BMd18	2	232
BM156	2	240.2
PVBR243	2	260.3
ss715646441	3	0
IAC278	3	0
BM265	3	0
ss1399947820	3	0
D1066-2	3	0
ss715649301	3	0.209
ss715649421	3	0.425
ss715644024	3	1.624
ss715648184	3	1.624
ss715648182	3	1.624
ss715650436	3	3.26
BM234	3	3.6
ss715650434	3	3.653
ss715646398	3	4.246
ss715646396	3	4.649
D1132	3	5.5
ss1399950348	3	7.005
PVBR235	3	7.7
ss715646879	3	10.885
ss715647041	3	11.2
ss715648039	3	12
BMb194	3	13.5
ss715645941	3	13.8
ss1399947826	3	14.084
ss715650109	3	14.771
ss1399950353	3	14.948
PVM82	3	15
ss1399947827	3	16.755
g2108_3_t	3	18.775
ss715646941	3	20.548
ss715646440	3	20.6
BM287	3	21.4
ss715645942	3	21.5
ss715645952	3	21.7
ss715640037	3	22.32
ss715645940	3	22.8
ss715648730	3	24.801
AD04	3	25
ss715647040	3	25.1
PVBR255	3	25.6
ss715648037	3	26.2
ss715648301	3	27.1
Ss715648897	3	27.5
ss715649326	3	29.865
ss715639604	3	31.167
ss715639605	3	31.167
BARC-PV-0000523*	3	33.743
ss1399950365	3	35.292
ss715642631	3	35.5
ss715647200	3	36.818
ss1399947840	3	36.818
ss715649212	3	36.818
ss715641227	3	37.659
ss715641226	3	37.659
ss715641228	3	37.659
ss715643504	3	37.659
ss715640856	3	37.659
ss715645065	3	38.274
ss1399950371	3	38.38
PVM152a	3	38.5
BMC259	3	38.6
ss715646546	3	38.858
ss715639337	3	38.858
D1020	3	39
ss1399947832	3	39.157
E36M34-97	3	39.6
ss715644947	3	40.052
ss715639882	3	40.1
PVBR46	3	40.4
ss715648370	3	40.5
ss715648034	3	40.501
ss715648036	3	41.105
ss715643440	3	41.266
ss715640280	3	41.266
ss715640281	3	41.266
ss715646882	3	41.266
ss715646883	3	41.266
ss715643611	3	41.266
ss715642799	3	41.266
ss715644715	3	41.266
ss715642800	3	41.266
ss715642801	3	41.266
ss715645092	3	41.266
ss715641086	3	41.511
ss715650641	3	41.614
ss715650642	3	41.614
ss715644759	3	41.7
ss715648617	3	41.736
ss715641088	3	41.736
ss715641087	3	41.736
ss715639978	3	41.736
ss715644379	3	41.9
PvCh03-23.5	3	42
ss1399948003	3	42.159
ss715639970	3	42.503
ss715639971	3	42.503
ss715639977	3	42.503
ss715639629	3	42.582
ss715641629	3	42.582
ss715641630	3	42.582
ss715641631	3	42.701
ss715647684	3	42.83
ss715640005	3	42.83
BMd1	3	43
ss715647646	3	43.045
ss715650713	3	43.045
ss715650228	3	43.045
ss715648109	3	43.045
ss715650755	3	43.045
ss1399947855	3	43.045
ss715648110	3	43.045
ss715647935	3	43.148
ss715647446	3	43.3
ss715649742	3	43.3
ss715649741	3	43.3
ss715647443	3	43.3
ss715649740	3	43.3
ss715649739	3	43.3
ss715649736	3	43.3
ss715647438	3	43.3
ss715647933	3	43.3
ss715650135	3	43.3
ss715650136	3	43.3
ss715651104	3	43.3
ss715650140	3	43.3
ss715649782	3	43.3
ss715649781	3	43.3
ss715649553	3	43.3
ss715649552	3	43.3
ss715649551	3	43.3
ss715649550	3	43.3
ss1399947858	3	43.3
ss715646286	3	43.715
ss715646281	3	43.992
ss715646294	3	43.992
ss715646287	3	44.169
ss715646284	3	44.169
ss715646283	3	44.169
ss715646285	3	44.169
ss715647583	3	44.169
ss715649868	3	44.32
ss715649871	3	44.32
ss715649870	3	44.32
ss715646288	3	44.32
ss715647585	3	44.32
ss715647584	3	44.32
ss715646291	3	44.32
ss715646290	3	44.32
ss715646293	3	44.32
ss715646292	3	44.32
ss715647582	3	44.49
ss715649827	3	44.648
ss715649826	3	44.648
ss715649825	3	44.648
ss715647578	3	44.648
ss715647577	3	44.648
ss715651169	3	44.648
ss715650398	3	44.648
ss715650399	3	44.648
ss715650402	3	44.648
ss715650645	3	44.648
ss715650646	3	44.648
ss715647580	3	44.648
ss715647586	3	44.648
ss715647581	3	44.648
ss715650400	3	44.648
ss715650401	3	44.648
ss715650571	3	44.648
ss715650570	3	44.648
ss715650572	3	44.648
ss715640753	3	44.648
ss715640754	3	44.648
ss715640752	3	44.648
ss715648360	3	44.648
ss715648361	3	44.648
ss715640928	3	44.808
ss1399947902	3	45.163
ss1399947906	3	45.321
ss1399947901	3	45.435
ss1399950431	3	45.435
ss715643471	3	45.435
ss715640309	3	45.435
ss715640310	3	45.435
ss715643768	3	45.435
ss715643769	3	45.435
ss715650038	3	45.435
ss715642407	3	45.435
ss1399947895	3	45.435
ss715640768	3	45.435
ss715640769	3	45.435
ss715641619	3	45.435
ss715641618	3	45.435
ss715640772	3	45.435
ss715640770	3	45.435
ss715640773	3	45.435
ss715640774	3	45.435
ss715645094	3	45.435
ss715645095	3	45.435
ss1399947920	3	45.58
ss715643046	3	45.58
ss715639901	3	45.58
ss715639902	3	45.58
ss715644497	3	45.58
ss715639903	3	45.58
ss715639904	3	45.58
ss715644146	3	45.58
ss715649957	3	45.58
ss715644143	3	45.58
ss1399947925	3	45.58
ss715643055	3	45.58
ss715644145	3	45.58
ss1399947900	3	45.58
ss715644117	3	45.58
ss715643262	3	45.58
ss715644110	3	45.58
ss715644353	3	45.58
ss715641080	3	45.58
ss715644367	3	45.58
ss715644489	3	45.58
ss715645029	3	45.58
ss715650964	3	45.58
ss715644293	3	45.58
ss715644174	3	45.58
ss715649518	3	45.58
ss715648428	3	45.58
ss715644066	3	45.58
ss715650828	3	45.58
ss715644033	3	45.58
ss715643194	3	45.58
ss715644162	3	45.58
ss715644407	3	45.58
ss715642477	3	45.58
ss715642114	3	45.58
ss715642476	3	45.58
ss715644652	3	45.58
ss715641269	3	45.58
ss715641268	3	45.58
ss715643682	3	45.58
ss715644651	3	45.58
ss715643320	3	45.58
ss715642125	3	45.58
ss715643574	3	45.58
ss715644543	3	45.58
ss715643212	3	45.58
ss715644544	3	45.58
ss715640069	3	45.58
ss715641270	3	45.58
ss715643573	3	45.58
ss715642207	3	45.58
ss715644869	3	45.58
ss715642574	3	45.58
ss715642573	3	45.58
ss715643541	3	45.58
ss715644633	3	45.58
ss715642698	3	45.58
ss715644870	3	45.58
ss715643552	3	45.58
ss715642589	3	45.58
ss715642588	3	45.58
ss1399950474	3	45.58
ss715643551	3	45.58
ss715643002	3	45.58
ss715643482	3	45.58
ss715644330	3	45.58
ss715643001	3	45.58
ss715642031	3	45.58
ss715643481	3	45.58
ss715641079	3	45.58
ss715643378	3	45.58
ss715643493	3	45.58
ss715644340	3	45.58
ss715643011	3	45.58
ss715643492	3	45.58
ss715642133	3	45.58
ss715644676	3	45.58
ss715642491	3	45.58
ss715642492	3	45.58
ss1399948002	3	45.58
ss715643116	3	45.58
ss715642389	3	45.58
ss715644322	3	45.58
ss715643115	3	45.58
ss715643230	3	45.58
ss715643594	3	45.58
ss715643231	3	45.58
ss715644321	3	45.58
ss715643232	3	45.58
ss715640207	3	45.58
ss715640208	3	45.58
ss715640447	3	45.58
ss715640448	3	45.58
ss715640206	3	45.58
ss715640210	3	45.58
ss715640211	3	45.58
ss715644812	3	45.58
ss715642513	3	45.58
ss715640212	3	45.58
ss715643850	3	45.58
ss715642401	3	45.58
ss715640427	3	45.58
ss715640425	3	45.58
ss715640426	3	45.58
ss715643813	3	45.58
ss715643814	3	45.58
ss715641883	3	45.58
ss715640551	3	45.58
ss715641882	3	45.58
ss715640552	3	45.58
ss715641403	3	45.58
ss715641405	3	45.58
ss715641404	3	45.58
ss715642983	3	45.58
ss715639695	3	45.58
ss715643711	3	45.58
ss715639697	3	45.58
ss715640446	3	45.58
ss715649257	3	45.58
ss715649258	3	45.58
ss715644736	3	45.58
ss715641467	3	45.58
ss715641466	3	45.58
ss715643657	3	45.58
ss715644505	3	45.58
ss715642683	3	45.58
ss715642441	3	45.58
ss715643772	3	45.58
ss715643773	3	45.58
ss715644826	3	45.58
ss715643616	3	45.58
ss715644827	3	45.58
ss715642415	3	45.58
ss715642414	3	45.58
ss715643861	3	45.58
ss715642416	3	45.58
ss715641569	3	45.58
ss715643996	3	45.58
ss715644967	3	45.58
ss715642789	3	45.58
ss715642788	3	45.58
ss715643993	3	45.58
ss715643994	3	45.58
ss715642787	3	45.58
ss715643995	3	45.58
ss715643874	3	45.58
ss715642780	3	45.58
ss715641570	3	45.58
ss715641935	3	45.58
ss715642907	3	45.58
ss715641936	3	45.58
ss715644095	3	45.58
ss715642913	3	45.58
ss715641711	3	45.58
ss715641710	3	45.58
ss715644191	3	45.58
ss715640719	3	45.58
ss715641924	3	45.58
ss715640717	3	45.58
ss715640718	3	45.58
ss715641925	3	45.58
ss1399947961	3	45.58
[truncated: 5,877 more rows]
