# Supplementary material for: Meta-QTL Analysis for Yield Components in Common Bean (Phaseolus vulgaris L.)
Source: Plants (Basel). 2022 Dec 26;12(1):117. doi: 10.3390/plants12010117 (PMC9824219; doi:10.3390/plants12010117)
Supplement: Supplementary file 1 [file plants-12-00117-s001.zip › Table S3.xlsx]

## Sheet: Yd_MQTL1.1
Gene Name	Gene End (bp)	Gene Start (bp)	GO Description
Phvul.001G036700	3438180	3435433	hydrolase activity, hydrolyzing O-glycosyl compounds
Phvul.001G029200	2599738	2599026	extracellular region
Phvul.001G028900	2573783	2565349	protein binding
Phvul.001G031600	2885246	2880528	FAD binding
Phvul.001G027100	2410069	2408847	protein binding
Phvul.001G045500	3675981	3671182	transport
Phvul.001G033300	3126445	3119545	structural constituent of ribosome
Phvul.001G045400	3680026	3677580	protein kinase activity
Phvul.001G036400	3409703	3397546	metalloendopeptidase activity
Phvul.001G029000	2582955	2576322	protein binding
Phvul.001G031900	2915984	2905946	nucleotide binding
Phvul.001G028200	2519122	2516888	zinc ion binding
Phvul.001G035100	3302178	3291276	protein kinase activity
Phvul.001G034400	3248736	3237082	cation transport
Phvul.001G037100	3489119	3485712	monooxygenase activity
Phvul.001G036600	3433130	3429996	hydrolase activity, hydrolyzing O-glycosyl compounds
Phvul.001G035800	3351178	3346890	zinc ion transmembrane transporter activity
Phvul.001G027300	2430282	2428189	binding
Phvul.001G029500	2622329	2621709	transcription factor activity, sequence-specific DNA binding
Phvul.001G032200	2991724	2986015	DNA binding
Phvul.001G036100	3371301	3370037	receptor binding
Phvul.001G032400	3041303	3039576	hydrolase activity, acting on glycosyl bonds
Phvul.001G045300	3688739	3683856	catalytic activity
Phvul.001G044800	3749689	3740734	transmembrane signaling receptor activity
Phvul.001G040501	3631134	3620111	motor activity
Phvul.001G030700	2726432	2722748	nucleus
Phvul.001G033800	3167849	3164633	catalytic activity
Phvul.001G044500	3806302	3805613	DNA binding
Phvul.001G031500	2854559	2850690	catalytic activity
Phvul.001G030300	2684252	2680446	endopeptidase activity
Phvul.001G031000	2751979	2747440	ATP binding
Phvul.001G037300	3502804	3501986	ion transport
Phvul.001G030600	2720732	2716353	structural constituent of ribosome
Phvul.001G092700	3555863	3547846	GTPase activity
Phvul.001G028000	2504376	2496855	nucleotide binding
Phvul.001G031200	2811127	2806615	DNA binding
Phvul.001G036900	3454495	3452862	electron carrier activity
Phvul.001G027200	2420077	2417577	mitochondrial outer membrane
Phvul.001G033200	3111729	3107708	acetylglucosaminyltransferase activity
Phvul.001G027700	2487311	2482826	protein binding
Phvul.001G034600	3270335	3265193	calcium ion binding
Phvul.001G032800	3077087	3072219	nucleic acid binding
Phvul.001G029800	2661871	2647370	protein binding
Phvul.001G034200	3223533	3219787	DNA binding
Phvul.001G027900	2493666	2491494	protein dimerization activity
Phvul.001G032100	2928940	2926823	DNA binding
Phvul.001G037000	3472011	3469416	transcription factor activity, sequence-specific DNA binding
Phvul.001G029600	2639979	2632816	microtubule motor activity
Phvul.001G031300	2844729	2840508	protein dimerization activity
Phvul.001G028300	2522233	2519819	protein binding
Phvul.001G032300	3035228	3029171	hydrolase activity, hydrolyzing O-glycosyl compounds
Phvul.001G045100	3724520	3720002	protein kinase activity
Phvul.001G032150	2962894	2960450	DNA binding
Phvul.001G044900	3738171	3734007	protein kinase activity
Phvul.001G037700	3564671	3558255	flavonoid biosynthetic process
Phvul.001G035600	3335909	3333687	transcription factor activity, sequence-specific DNA binding
Phvul.001G037500	3516933	3511929	magnesium ion transmembrane transporter activity
Phvul.001G036200	3380753	3377343	lipid metabolic process
Phvul.001G033900	3198924	3197001	NADH dehydrogenase (ubiquinone) activity
Phvul.001G036500	3422329	3417904	nucleic acid binding
Phvul.001G030200	2678186	2671497	DNA binding
Phvul.001G035500	3326311	3319212	catalytic activity
Phvul.001G032600	3057897	3055105	DNA binding
Phvul.001G028400	2526013	2523634	exocyst
Phvul.001G033500	3144426	3138526	proteolysis
Phvul.001G028700	2549514	2544972	transporter activity
Phvul.001G030000	2670586	2664779	nucleotide binding
Phvul.001G043001	3654975	3636086	protein kinase activity
Phvul.001G037201	3495084	3491268	protein binding
Phvul.001G036800	3444739	3441505	hydrolase activity, hydrolyzing O-glycosyl compounds
Phvul.001G032500	3050942	3043044	pseudouridine synthesis
Phvul.001G045200	3714386	3705173	protein peptidyl-prolyl isomerization
Phvul.001G027600	2479912	2473661	binding

## Sheet: Yd_MQTL1.2
Gene Name	Gene Start (bp)	Gene End (bp)	GO Description
Phvul.001G219500	47502990	47508525	catalytic activity
Phvul.001G219600	47509382	47513442	nucleotide binding
Phvul.001G219700	47514675	47515707	extracellular region
Phvul.001G219800	47529979	47533588	hydrolase activity, hydrolyzing O-glycosyl compounds
Phvul.001G219900	47535574	47541936	glycogen biosynthetic process
Phvul.001G220100	47560878	47568887	cysteine-type endopeptidase activity
Phvul.001G220300	47574200	47593011	protein binding
Phvul.001G220500	47596122	47601919	nucleic acid binding
Phvul.001G220900	47626042	47631886	DNA binding
Phvul.001G221100	47642033	47647745	protein binding
Phvul.001G221200	47651024	47652647	manganese ion binding
Phvul.001G221300	47661428	47665346	transporter activity
Phvul.001G221400	47672974	47676956	hydrolase activity
Phvul.001G221500	47685032	47687642	DNA binding
Phvul.001G221600	47700331	47702462	protein binding
Phvul.001G221700	47706454	47707562	integral component of membrane
Phvul.001G222000	47743974	47747959	nucleic acid binding
Phvul.001G222100	47749059	47753280	aspartic-type endopeptidase activity
Phvul.001G222200	47757108	47759925	catalytic activity
Phvul.001G222300	47762518	47767237	DNA binding
Phvul.001G222500	47769211	47772571	carbohydrate metabolic process
Phvul.001G222600	47774673	47781364	protein kinase activity
Phvul.001G222700	47787398	47792095	protein kinase activity
Phvul.001G222800	47799156	47801324	methionine adenosyltransferase activity
Phvul.001G222900	47803561	47808098	catalytic activity
Phvul.001G223000	47809530	47819582	intracellular protein transport
Phvul.001G223100	47823357	47825121	hydrolase activity, hydrolyzing O-glycosyl compounds
Phvul.001G223200	47833583	47836732	cytosol
Phvul.001G223300	47839746	47845231	glucose-6-phosphate dehydrogenase activity
Phvul.001G223500	47853431	47857064	hydrolase activity, acting on ester bonds
Phvul.001G223600	47864397	47867324	membrane
Phvul.001G223700	47870097	47872698	transferase activity, transferring glycosyl groups
Phvul.001G223800	47878350	47882172	catalytic activity
Phvul.001G223900	47883145	47889014	integral component of membrane
Phvul.001G224000	47890086	47893557	transport
Phvul.001G224100	47894045	47896431	calcium ion binding
Phvul.001G224200	47897699	47900606	catalytic activity
Phvul.001G224300	47901386	47903359	DNA binding
Phvul.001G224500	47908789	47914442	binding
Phvul.001G224600	47922837	47923875	protein dimerization activity
Phvul.001G224700	47929578	47946624	protein binding
Phvul.001G224800	47952907	47957317	protein binding
Phvul.001G224900	47970468	47976339	DNA binding
Phvul.001G225000	47980872	47982640	nicotianamine synthase activity
Phvul.001G225200	48002013	48007278	translation release factor activity
Phvul.001G225300	48008683	48009864	response to stress
Phvul.001G225400	48014745	48017405	GTP binding
Phvul.001G225500	48019511	48022651	nucleic acid binding
Phvul.001G225600	48023765	48027727	endoplasmic reticulum
Phvul.001G226000	48069688	48073293	calmodulin binding
Phvul.001G226100	48077359	48080172	calmodulin binding
Phvul.001G226200	48082826	48085324	calmodulin binding
Phvul.001G226400	48095064	48101353	binding
Phvul.001G226500	48107137	48108068	transcription factor activity, sequence-specific DNA binding
Phvul.001G226600	48111277	48115013	nucleic acid binding

## Sheet: Yd_MQTL1.4
Gene Name	Gene End (bp)	Gene Start (bp)	GO Description
Phvul.001G269400	51392676	51380889	translation elongation factor activity
Phvul.001G269300	51417242	51396133	RNA polymerase II transcription cofactor activity
Phvul.001G269200	51420622	51418973	copper ion binding
Phvul.001G269301	51426067	51424418	copper ion binding
Phvul.001G269100	51431145	51429075	copper ion binding

## Sheet: Yd_MQTL2.1
Gene Name	Transcript Name	Description	Gene Start (bp)	Gene End (bp)	GO Description
Phvul.002G019700	Phvul.002G019700.1	(1 of 16) KOG0513 - Ca2+-independent phospholipase A2	2127661	2129581	lipid metabolic process
Phvul.002G019800	Phvul.002G019800.1	(1 of 16) KOG0513 - Ca2+-independent phospholipase A2	2132382	2134752	lipid metabolic process
Phvul.002G019900	Phvul.002G019900.1	(1 of 13) PF00685 - Sulfotransferase domain (Sulfotransfer_1)	2142489	2147426	sulfotransferase activity

## Sheet: Yd_MQTL2.2
Gene Name	Gene End (bp)	Gene Start (bp)	GO Description
Phvul.002G098200	19966696	19961334	protein binding
Phvul.002G112000	24038816	24037055	DNA binding
Phvul.002G114700	24568224	24563723	cytoplasm
Phvul.002G093300	17207448	17205823	metabolic process
Phvul.002G111000	23765985	23763817	hydrogen ion transmembrane transporter activity
Phvul.002G098000	19979177	19974739	dolichyl-phosphate-mannose-glycolipid alpha-mannosyltransferase activity
Phvul.002G095300	17677892	17670941	secondary active sulfate transmembrane transporter activity
Phvul.002G094000	17310901	17306370	integral component of membrane
Phvul.002G102900	21900647	21898467	oxidoreductase activity, acting on the CH-OH group of donors, NAD or NADP as acceptor
Phvul.002G099600	19387265	19385702	protein binding
Phvul.002G100600	21022056	21004824	ATP binding
Phvul.002G097300	20252377	20249521	sulfiredoxin activity
Phvul.002G103900	22206129	22201221	protein binding
Phvul.002G102000	21336433	21332079	nucleotide binding
Phvul.002G099000	19661384	19656413	integral component of membrane
Phvul.002G101400	21145663	21140345	catalytic activity
Phvul.002G094900	17518151	17514533	nucleosome
Phvul.002G110300	23637341	23635914	GDP-mannose 4,6-dehydratase activity
Phvul.002G114300	24474893	24474687	catalytic activity
Phvul.002G099300	19512214	19498966	zinc ion binding
Phvul.002G114800	24581695	24570831	protein targeting to Golgi
Phvul.002G114200	24447980	24446860	chitinase activity
Phvul.002G102500	21663748	21659524	protein domain specific binding
Phvul.002G106100	22543997	22541220	ubiquitin-dependent protein catabolic process
Phvul.002G109400	23383141	23381278	DNA binding
Phvul.002G105400	22418271	22416308	peroxidase activity
Phvul.002G108300	23118101	23114335	integral component of membrane
Phvul.002G100200	19200016	19195695	binding
Phvul.002G110600	23681935	23680871	transcription factor activity, sequence-specific DNA binding
Phvul.002G097700	20077729	20071449	ATP binding
Phvul.002G112900	24252423	24247217	translation
Phvul.002G097400	20169335	20165166	DNA-directed RNA polymerase activity
Phvul.002G105000	22343545	22335199	metabolic process
Phvul.002G094100	17393637	17390248	DNA binding
Phvul.002G092600	16927223	16923878	ubiquitin-protein transferase activity
Phvul.002G106500	22731749	22720823	binding
Phvul.002G108000	23066518	23063610	oxidoreductase activity
Phvul.002G093400	17207923	17207687	metabolic process
Phvul.002G102200	21626939	21616926	catalytic activity
Phvul.002G108100	23091386	23089942	proton transport
Phvul.002G104200	22243182	22235295	catalytic activity
Phvul.002G109000	23329337	23328132	DNA binding
Phvul.002G094300	17436908	17432217	protein binding
Phvul.002G103600	22125323	22119109	zinc ion binding
Phvul.002G092700	16973046	16970361	protein binding
Phvul.002G102700	21742104	21739728	DNA binding
Phvul.002G106000	22539760	22537544	protein binding
Phvul.002G107100	22814980	22807876	phosphorelay sensor kinase activity
Phvul.002G111200	23821080	23814351	microtubule motor activity
Phvul.002G109100	23332208	23329773	regulation of transcription, DNA-templated
Phvul.002G100800	21047788	21045086	DNA binding
Phvul.002G111400	23846186	23843555	intracellular
Phvul.002G094500	17462450	17461347	monooxygenase activity
Phvul.002G095200	17633086	17627514	secondary active sulfate transmembrane transporter activity
Phvul.002G101200	21125814	21120816	regulation of transcription, DNA-templated
Phvul.002G105700	22507519	22505974	transcription factor activity, sequence-specific DNA binding
Phvul.002G096600	20416292	20413909	hydrolase activity, hydrolyzing O-glycosyl compounds
Phvul.002G106600	22736074	22733118	GTP binding
Phvul.002G099500	19425882	19423336	hydrolase activity, hydrolyzing O-glycosyl compounds
Phvul.002G111700	23940889	23936565	protein binding
Phvul.002G104000	22210170	22206764	protein binding
Phvul.002G099400	19443315	19438403	transport
Phvul.002G111100	23789905	23785218	protein kinase activity
Phvul.002G112100	24051147	24049894	protein binding
Phvul.002G092300	16627260	16625947	protein binding
Phvul.002G095800	17790178	17787680	DNA binding
Phvul.002G114900	24583463	24582628	protein binding
Phvul.002G095000	17570217	17540895	ATP binding
Phvul.002G094800	17512639	17510773	serine-type carboxypeptidase activity
Phvul.002G114400	24499071	24493541	catalytic activity
Phvul.002G106700	22742577	22739113	3-dehydroquinate synthase activity
Phvul.002G101800	21266689	21264603	copper ion binding
Phvul.002G110100	23579325	23577542	metal ion binding
Phvul.002G094600	17480874	17479531	serine-type carboxypeptidase activity
Phvul.002G105200	22411197	22407525	aspartic-type endopeptidase activity
Phvul.002G098300	19940285	19933154	protein binding
Phvul.002G110500	23657169	23652789	protein dimerization activity
Phvul.002G092900	17000318	16992503	ATP binding
Phvul.002G098800	19720155	19714226	lipid metabolic process
Phvul.002G114500	24505511	24504136	DNA binding
Phvul.002G107500	22986667	22979968	ubiquitin-dependent protein catabolic process
Phvul.002G099700	19278222	19275657	zinc ion transmembrane transporter activity
Phvul.002G102800	21859424	21848877	hydrolase activity, hydrolyzing O-glycosyl compounds
Phvul.002G106300	22639129	22636295	hydrolase activity, acting on ester bonds
Phvul.002G108700	23216106	23210282	protein kinase activity
Phvul.002G104600	22284084	22283352	peptide-methionine (R)-S-oxide reductase activity
Phvul.002G100900	21053583	21048171	nucleotide binding
Phvul.002G108400	23135336	23132913	binding
Phvul.002G094950	17531784	17530366	metabolic process
Phvul.002G111600	23907848	23900957	DNA binding
Phvul.002G107000	22755417	22753442	peroxidase activity
Phvul.002G100100	19255585	19251564	nucleic acid binding
Phvul.002G110800	23704839	23703826	nucleosome
Phvul.002G101100	21106485	21095787	protein binding
Phvul.002G112500	24153033	24142075	protein kinase activity
Phvul.002G094200	17400352	17397172	protein binding
Phvul.002G109700	23535913	23534187	structural constituent of ribosome
Phvul.002G104500	22280692	22273050	DNA binding
Phvul.002G095400	17731732	17730969	cytoplasm
Phvul.002G097100	20295496	20293730	monooxygenase activity
Phvul.002G104700	22288511	22285072	peroxidase activity
Phvul.002G109600	23522544	23521662	response to auxin
Phvul.002G093700	17245768	17244441	transporter activity
Phvul.002G108900	23311721	23277177	binding
Phvul.002G107600	23001894	22997441	defense response
Phvul.002G101700	21220619	21218687	copper ion binding
Phvul.002G101900	21325705	21312793	asparagine synthase (glutamine-hydrolyzing) activity
Phvul.002G096500	18883234	18881499	metabolic process
Phvul.002G112400	24123379	24113935	catalytic activity
Phvul.002G098700	19726785	19721104	electron carrier activity
Phvul.002G114600	24542541	24537783	magnesium ion binding
Phvul.002G113900	24411314	24405483	chromatin binding
Phvul.002G096000	18008439	18005084	carbohydrate metabolic process
Phvul.002G107400	22972711	22958985	nucleus
Phvul.002G101000	21087783	21079566	RNA binding
Phvul.002G104100	22214611	22211767	nucleotide binding
Phvul.002G103800	22200118	22197341	nuclease activity
Phvul.002G110000	23575906	23574065	structural constituent of ribosome
Phvul.002G107300	22893362	22882043	catalytic activity
Phvul.002G100001	19324224	19321798	zinc ion transmembrane transporter activity
Phvul.002G111900	23966814	23963339	monooxygenase activity
Phvul.002G103400	22082524	22079660	transcription factor activity, sequence-specific DNA binding
Phvul.002G101300	21138752	21135042	magnesium ion binding
Phvul.002G105800	22527770	22525010	protein binding
Phvul.002G112200	24058420	24055556	DNA binding
Phvul.002G108500	23152425	23149880	photosynthesis
Phvul.002G110900	23750623	23746201	DNA binding
Phvul.002G105100	22401645	22398827	protein binding
Phvul.002G103100	22039067	22035358	SNAP receptor activity
Phvul.002G104900	22304967	22301657	iron ion binding
Phvul.002G096200	18116308	18114077	nucleotide binding
Phvul.002G095100	17577964	17571252	protein binding
Phvul.002G114100	24424101	24422348	chitinase activity
Phvul.002G110200	23604373	23598900	metal ion binding
Phvul.002G102300	21625818	21621335	catalytic activity
Phvul.002G092500	16684879	16675865	membrane
Phvul.002G097000	20363255	20361460	monooxygenase activity
Phvul.002G102600	21676059	21670579	methyltransferase activity
Phvul.002G095500	17733475	17731956	mitochondrial inner membrane presequence translocase complex

## Sheet: Yd_MQTL2.3
Gene Name	Gene Start (bp)	Gene End (bp)	GO Description
Phvul.002G135500	28021862	28025081	lipid metabolic process
Phvul.002G135650	28035444	28036847	catalytic activity
Phvul.002G135900	28074321	28077179	lipid metabolic process
Phvul.002G136000	28087643	28099957	transcription factor activity, sequence-specific DNA binding
Phvul.002G136200	28119482	28122532	hydrolase activity, hydrolyzing O-glycosyl compounds
Phvul.002G136300	28133854	28138855	membrane
Phvul.002G136600	28182584	28192135	glycerol-3-phosphate O-acyltransferase activity
Phvul.002G136700	28206606	28209852	dolichyl-diphosphooligosaccharide-protein glycotransferase activity
Phvul.002G136800	28210209	28214546	catalytic activity
Phvul.002G137000	28233267	28239278	DNA binding
Phvul.002G137200	28266777	28268610	nucleotide binding

## Sheet: Yd_MQTL2.4
Gene Name	Gene End (bp)	Gene Start (bp)	GO Description
Phvul.002G135500	28025081	28021862	lipid metabolic process
Phvul.002G135650	28036847	28035444	catalytic activity
Phvul.002G135900	28077179	28074321	lipid metabolic process
Phvul.002G136000	28099957	28087643	transcription factor activity, sequence-specific DNA binding
Phvul.002G136200	28122532	28119482	hydrolase activity, hydrolyzing O-glycosyl compounds
Phvul.002G136300	28138855	28133854	membrane
Phvul.002G136600	28192135	28182584	glycerol-3-phosphate O-acyltransferase activity
Phvul.002G136700	28209852	28206606	dolichyl-diphosphooligosaccharide-protein glycotransferase activity
Phvul.002G136800	28214546	28210209	catalytic activity
Phvul.002G137000	28239278	28233267	DNA binding
Phvul.002G137200	28268610	28266777	nucleotide binding
Phvul.002G137300	28325467	28320229	DNA binding
Phvul.002G137500	28358786	28352063	NAD+ ADP-ribosyltransferase activity
Phvul.002G137600	28370334	28361300	NAD+ ADP-ribosyltransferase activity
Phvul.002G138100	28392246	28388957	nucleotide binding
Phvul.002G138200	28400362	28396867	protein binding
Phvul.002G138400	28411186	28410161	protein kinase activity
Phvul.002G138500	28419317	28415429	transcription factor activity, sequence-specific DNA binding
Phvul.002G138550	28424294	28423293	ubiquitin-protein transferase activity
Phvul.002G138600	28429530	28425740	protein binding
Phvul.002G138700	28440214	28434419	ubiquitin-protein transferase activity
Phvul.002G139400	28516617	28509074	ATP binding
Phvul.002G139500	28531215	28529274	DNA binding
Phvul.002G139600	28539040	28536779	nucleotide binding
Phvul.002G139700	28559434	28558476	magnesium ion binding
Phvul.002G139900	28588417	28583384	nucleotide binding
Phvul.002G140000	28595387	28593922	protein binding
Phvul.002G140100	28630222	28627398	3-beta-hydroxy-delta5-steroid dehydrogenase activity
Phvul.002G140200	28636731	28635608	protein binding
Phvul.002G140300	28643161	28641872	protein binding
Phvul.002G140400	28650172	28646184	nucleotide binding
Phvul.002G140500	28659452	28657806	integral component of membrane
Phvul.002G140800	28771605	28770006	photosystem I
Phvul.002G141200	28789689	28788346	membrane
Phvul.002G141400	28807659	28802702	GTPase activator activity
Phvul.002G141500	28829620	28827341	DNA binding
Phvul.002G142200	28928551	28926427	chromosome, centromeric region
Phvul.002G142400	28943037	28942271	protein binding
Phvul.002G138900	28968422	28952288	transporter activity
Phvul.002G139200	29017550	29011297	phosphoenolpyruvate carboxykinase activity
Phvul.002G140850	29044677	29042220	protein binding
Phvul.002G142500	29062646	29057914	nucleus
Phvul.002G142700	29101282	29096896	DNA binding
Phvul.002G142800	29105626	29103766	protein dimerization activity
Phvul.002G142900	29131880	29126838	hydrolase activity, hydrolyzing O-glycosyl compounds
Phvul.002G143300	29170460	29166573	ATP binding
Phvul.002G143400	29182801	29172842	protein kinase activity
Phvul.002G143600	29197575	29188349	metalloendopeptidase activity
Phvul.002G143866	29239030	29225608	DNA binding
Phvul.002G144032	29268136	29267294	membrane
Phvul.002G144200	29270007	29269216	carbohydrate binding
Phvul.002G144201	29285418	29284627	carbohydrate binding
Phvul.002G144300	29287340	29286498	membrane
Phvul.002G144400	29318241	29312064	catalytic activity
Phvul.002G144500	29325140	29322271	zinc ion binding
Phvul.002G144600	29351303	29349496	zinc ion binding
Phvul.002G144700	29367829	29365686	zinc ion binding
Phvul.002G144800	29372661	29370972	zinc ion binding
Phvul.002G144900	29397374	29395619	DNA binding
Phvul.002G145000	29414410	29408620	microtubule motor activity
Phvul.002G145200	29445781	29443751	protein binding
Phvul.002G145300	29453865	29447282	nucleic acid binding
Phvul.002G145400	29459438	29455833	protein binding
Phvul.002G145600	29470006	29467208	protein binding
Phvul.002G145700	29484485	29481871	protein binding
Phvul.002G145900	29492849	29490877	metabolic process
Phvul.002G146000	29521822	29520052	metabolic process
Phvul.002G146100	29561585	29559618	metabolic process
Phvul.002G146200	29585385	29583178	metabolic process
Phvul.002G146300	29602544	29597706	protein kinase activity
Phvul.002G146400	29609848	29605022	DNA binding
Phvul.002G146600	29641567	29637252	protein kinase activity
Phvul.002G146700	29647057	29641685	transporter activity
Phvul.002G146800	29659168	29652793	nucleotide binding
Phvul.002G147200	29722081	29713946	membrane
Phvul.002G147500	29754087	29751842	protein binding
Phvul.002G147600	29793861	29788761	DNA binding
Phvul.002G147700	29851066	29818544	microtubule motor activity
Phvul.002G147900	29883578	29875387	catalytic activity
Phvul.002G148000	29887948	29886937	protein dimerization activity
Phvul.002G148300	29925038	29923544	transmembrane transport
Phvul.002G148550	30006574	30003929	structural constituent of ribosome
Phvul.002G148600	30012457	30009890	nucleus
Phvul.002G148700	30028865	30023249	6-phosphofructokinase activity
Phvul.002G148900	30045987	30045238	DNA binding
Phvul.002G149300	30141036	30136502	drug transmembrane transport
Phvul.002G149500	30218163	30216646	DNA binding
Phvul.002G149600	30232462	30230262	oxidoreductase activity
Phvul.002G149700	30274266	30270971	protein binding
Phvul.002G149800	30297192	30294712	protein binding
Phvul.002G150000	30324112	30312561	ATP binding
Phvul.002G150200	30340535	30328155	drug transmembrane transport
Phvul.002G150400	30365330	30357725	copper ion binding
Phvul.002G150500	30375561	30373117	binding
Phvul.002G150600	30380317	30377127	protein binding
Phvul.002G150800	30403846	30396124	catalytic activity
Phvul.002G150900	30412098	30408244	nucleoside metabolic process
Phvul.002G151001	30420075	30418110	deoxyribodipyrimidine photo-lyase activity
Phvul.002G151200	30451947	30449951	membrane
Phvul.002G151300	30463176	30460071	metabolic process
Phvul.002G151400	30481615	30475373	protein metabolic process
Phvul.002G151500	30483424	30481898	drug transmembrane transport
Phvul.002G151700	30526748	30517362	microtubule motor activity
Phvul.002G151800	30557506	30554635	cytoplasm
Phvul.002G151900	30565069	30560234	membrane
Phvul.002G152100	30587483	30583283	protein kinase activity
Phvul.002G152200	30591835	30588084	catalytic activity
Phvul.002G152300	30603159	30596700	spindle
Phvul.002G152400	30610213	30606937	serine-type endopeptidase activity
Phvul.002G152500	30616810	30614255	serine-type endopeptidase activity
Phvul.002G152700	30624876	30623533	oxidoreductase activity
Phvul.002G152900	30639852	30638214	extracellular region
Phvul.002G153000	30646460	30641726	protein binding
Phvul.002G153300	30708406	30701844	DNA binding
Phvul.002G153400	30728384	30723505	catalytic activity
Phvul.002G153600	30740648	30735320	catalytic activity
Phvul.002G153700	30764033	30751719	DNA binding
Phvul.002G153800	30790983	30781517	intracellular transport
Phvul.002G153900	30799152	30798502	DNA binding
Phvul.002G154000	30842795	30842289	DNA binding
Phvul.002G154200	30852969	30848416	protein binding
Phvul.002G154400	30872297	30868684	monooxygenase activity
Phvul.002G154500	30883587	30882375	photosynthesis, light harvesting
Phvul.002G154600	30898621	30896500	drug transmembrane transport
Phvul.002G154700	30907912	30906653	photosynthesis, light harvesting
Phvul.002G154800	30922541	30915702	protein kinase activity
Phvul.002G154900	30931264	30928016	protein binding
Phvul.002G155000	30944315	30939018	protein binding
Phvul.002G155100	30948933	30947739	protein binding
Phvul.002G155200	30952809	30951044	protein binding
Phvul.002G155300	30958551	30956246	transcription factor activity, sequence-specific DNA binding
Phvul.002G155600	31005575	30994193	DNA binding
Phvul.002G155700	31012686	31008168	transcription initiation from RNA polymerase II promoter
Phvul.002G156200	31096362	31090547	amino acid transmembrane transport
Phvul.002G156500	31117539	31112543	amino acid transmembrane transport
Phvul.002G156600	31134948	31129900	protein kinase activity
Phvul.002G156700	31137008	31135633	actin binding
Phvul.002G156800	31143204	31138881	nucleotide binding
Phvul.002G156900	31162934	31156838	nucleotide binding
Phvul.002G157000	31171563	31166660	protein binding
Phvul.002G157200	31182277	31176243	glutathione peroxidase activity
Phvul.002G157400	31194696	31191365	nucleic acid binding
Phvul.002G157500	31215886	31196429	DNA binding
Phvul.002G157600	31221928	31218017	glutamate-cysteine ligase activity
Phvul.002G157800	31236922	31235810	chromatin binding
Phvul.002G157900	31253870	31247737	chromatin binding
Phvul.002G158100	31267255	31261051	aspartic-type endopeptidase activity
Phvul.002G158300	31289350	31285217	protein binding
Phvul.002G158500	31323288	31321297	protein binding
Phvul.002G158800	31336995	31336352	protein binding
Phvul.002G159000	31379625	31374898	DNA binding
Phvul.002G159100	31392247	31386828	membrane
Phvul.002G159500	31428568	31425013	protein kinase activity
Phvul.002G159700	31436388	31434003	DNA binding
Phvul.002G159800	31462126	31460259	catalytic activity
Phvul.002G159900	31477923	31475573	2-C-methyl-D-erythritol 2,4-cyclodiphosphate synthase activity
Phvul.002G160000	31482761	31480060	DNA catabolic process, endonucleolytic
Phvul.002G160100	31484531	31483555	transcription factor activity, sequence-specific DNA binding
Phvul.002G160200	31494052	31490726	catalytic activity
Phvul.002G160300	31502577	31498401	protein binding
Phvul.002G160400	31526231	31514866	zinc ion binding
Phvul.002G160700	31557267	31547810	peroxidase activity
Phvul.002G161000	31595353	31589223	DNA repair
Phvul.002G161200	31604224	31597835	protein kinase activity
Phvul.002G161300	31615889	31611961	malate transport
Phvul.002G161500	31628358	31623539	membrane
Phvul.002G161600	31658331	31654030	cation transport
Phvul.002G162100	31694977	31690164	protein glycosylation
Phvul.002G162200	31699003	31697354	protein binding
Phvul.002G162300	31703584	31701815	catalytic activity
Phvul.002G162400	31709569	31706589	protein kinase activity
Phvul.002G162500	31721483	31720238	DNA binding
Phvul.002G162700	31739140	31735779	protein kinase activity
Phvul.002G162800	31750494	31740583	protein binding
Phvul.002G162900	31768492	31761741	protein binding
Phvul.002G163100	31779614	31775829	transmembrane transport
Phvul.002G163300	31799492	31796592	protein binding
Phvul.002G163400	31803452	31801904	transcription factor activity, sequence-specific DNA binding
Phvul.002G163500	31813537	31811502	DNA binding
Phvul.002G163700	31833602	31832060	DNA binding
Phvul.002G163900	31850576	31848878	catalytic activity
Phvul.002G164000	31861183	31851696	catalytic activity
Phvul.002G164400	31895936	31895187	catalytic activity
Phvul.002G164600	31911309	31907380	protein binding
Phvul.002G164700	31926314	31921654	3-beta-hydroxy-delta5-steroid dehydrogenase activity
Phvul.002G164800	31935645	31930211	GTPase activity
Phvul.002G164900	31940886	31935489	lipid metabolic process
Phvul.002G165100	31952902	31949991	protein binding
Phvul.002G165200	31956945	31955098	hydrolase activity, acting on ester bonds
Phvul.002G165400	31978734	31970186	monooxygenase activity
Phvul.002G165600	32023834	32012379	ATP binding
Phvul.002G165700	32046364	32042010	ATP binding
Phvul.002G165800	32051974	32050458	ATP binding
Phvul.002G165900	32056051	32055674	structural constituent of ribosome
Phvul.002G166000	32061287	32059393	ATP binding
Phvul.002G166100	32083630	32081787	ATP binding
Phvul.002G166200	32102694	32097673	transporter activity
Phvul.002G166300	32114160	32110948	peroxidase activity
Phvul.002G166400	32118147	32114725	ADP binding
Phvul.002G166500	32121231	32119595	electron carrier activity
Phvul.002G166600	32125254	32121405	methyltransferase activity
Phvul.002G166900	32216746	32214253	membrane
Phvul.002G167100	32224347	32221946	glycerol ether metabolic process
Phvul.002G167200	32232092	32226379	catalytic activity
Phvul.002G167300	32240114	32238407	rRNA modification
Phvul.002G167400	32254957	32248760	monooxygenase activity
Phvul.002G167500	32277121	32269636	catalytic activity
Phvul.002G167800	32335106	32332440	protein binding
Phvul.002G168300	32388655	32385224	acid phosphatase activity
Phvul.002G168400	32398100	32389073	phosphorylase activity
Phvul.002G168500	32413378	32409607	nucleic acid binding
Phvul.002G168600	32429486	32425989	DNA binding
Phvul.002G168900	32469089	32468061	DNA binding
Phvul.002G169100	32500882	32493863	protein kinase activity
Phvul.002G169200	32514808	32512672	transport
Phvul.002G169400	32541960	32537282	protein binding
Phvul.002G170000	32601613	32599786	DNA binding
Phvul.002G169700	32639864	32634567	integral component of membrane
Phvul.002G169600	32658533	32650491	signal transducer activity
Phvul.002G171600	32699660	32698193	DNA binding
Phvul.002G171400	32709817	32705205	protein binding
Phvul.002G171200	32722497	32720735	structural constituent of ribosome
Phvul.002G171100	32733292	32729020	structural constituent of ribosome
Phvul.002G171000	32753859	32752023	DNA binding
Phvul.002G170900	32797130	32794357	zinc ion binding
Phvul.002G170800	32804250	32802508	RNA binding
Phvul.002G170700	32844501	32842539	DNA binding
Phvul.002G170600	32907384	32904192	DNA binding
Phvul.002G170500	32934119	32931930	DNA binding
Phvul.002G170300	33004576	33002857	extracellular region
Phvul.002G170200	33080965	33079285	DNA binding
Phvul.002G170100	33095160	33093248	protein binding
Phvul.002G174200	33177832	33173791	structural constituent of ribosome
Phvul.002G174400	33191194	33190913	signal peptidase complex
Phvul.002G174600	33213945	33211782	protein binding
Phvul.002G174800	33244898	33233109	catalytic activity
Phvul.002G174901	33270312	33252520	catalytic activity
Phvul.002G175000	33286454	33281766	ubiquitin-protein transferase activity
Phvul.002G175200	33308956	33305292	iron ion binding
Phvul.002G175300	33322568	33319259	oxidoreductase activity
Phvul.002G175400	33362872	33349515	nucleic acid binding
Phvul.002G175500	33374307	33369039	protein binding
Phvul.002G175700	33394911	33387344	protein kinase activity
Phvul.002G176000	33433237	33423604	nucleic acid binding
Phvul.002G176201	33457289	33454552	alcohol dehydrogenase (NAD) activity
Phvul.002G176300	33461476	33458683	cation transport
Phvul.002G176500	33484019	33480772	protein binding
Phvul.002G176600	33501833	33495499	ATP binding
Phvul.002G176700	33522567	33520467	DNA binding
Phvul.002G176800	33538258	33535114	protein binding
Phvul.002G176900	33559379	33552978	protein binding
Phvul.002G177000	33566249	33564856	transferase activity, transferring acyl groups other than amino-acyl groups
Phvul.002G177100	33581359	33576923	phosphorelay signal transduction system
Phvul.002G177200	33609013	33603809	protein kinase activity
Phvul.002G177300	33619560	33617472	protein binding
Phvul.002G177500	33638443	33632544	protein glycosylation
Phvul.002G177600	33698235	33689195	DNA binding
Phvul.002G177700	33705886	33705037	structural constituent of ribosome
Phvul.002G178200	33791309	33775673	nucleus
Phvul.002G178400	33810307	33806580	protein kinase activity
Phvul.002G178500	33812689	33811853	nucleic acid binding
Phvul.002G178600	33819270	33818965	nucleic acid binding
Phvul.002G178700	33825382	33824347	nucleic acid binding
Phvul.002G178800	33833728	33832901	nucleic acid binding
Phvul.002G179000	33853017	33852190	nucleic acid binding
Phvul.002G179100	33857935	33857099	nucleic acid binding
Phvul.002G179200	33863097	33862261	nucleic acid binding
Phvul.002G179300	33869362	33868526	nucleic acid binding
Phvul.002G179500	33885538	33877919	DNA binding
Phvul.002G179600	33890969	33888076	protein kinase activity
Phvul.002G179900	33932821	33922376	vacuolar proton-transporting V-type ATPase, V0 domain
Phvul.002G179966	33941039	33940644	enzyme inhibitor activity
Phvul.002G180032	33941315	33941064	enzyme inhibitor activity
Phvul.002G180100	33945935	33943416	protein binding
Phvul.002G180200	33956807	33950253	membrane
Phvul.002G180300	33980902	33972896	catalytic activity
Phvul.002G180400	33999145	33983201	catalytic activity
Phvul.002G180500	34022945	34013435	nucleic acid binding
Phvul.002G180700	34033377	34031457	protein binding
Phvul.002G180800	34057581	34056671	protein binding
Phvul.002G180900	34070255	34069642	protein binding
Phvul.002G181100	34094758	34094516	calcium ion binding
Phvul.002G181200	34104922	34101454	phosphatidylinositol dephosphorylation
Phvul.002G181300	34129945	34119173	hydrolase activity
Phvul.002G181400	34135487	34133177	isoprenoid biosynthetic process
Phvul.002G181500	34148754	34142566	acid phosphatase activity
Phvul.002G181600	34155030	34147744	iron ion binding
Phvul.002G181900	34212741	34181895	DNA binding
Phvul.002G182000	34220890	34218078	hydrolase activity, hydrolyzing O-glycosyl compounds
Phvul.002G182100	34240627	34239420	integral component of membrane
Phvul.002G182400	34257447	34253931	nucleic acid binding
Phvul.002G182500	34281373	34278243	protein kinase activity
Phvul.002G182700	34301299	34297050	catalytic activity
Phvul.002G182900	34339200	34335624	protein kinase activity
Phvul.002G183100	34378017	34370481	phospholipid binding
Phvul.002G183200	34385842	34383753	oxidoreductase activity, acting on NAD(P)H, quinone or similar compound as acceptor
Phvul.002G183400	34404179	34403190	DNA binding
Phvul.002G183450	34410148	34407410	NAD+ ADP-ribosyltransferase activity
Phvul.002G183800	34427997	34426045	protein binding
Phvul.002G183900	34439086	34428903	oxidoreductase activity
Phvul.002G184000	34447897	34446710	phospholipid binding
Phvul.002G184200	34481795	34468080	membrane
Phvul.002G184300	34497370	34495833	catalytic activity
Phvul.002G184400	34506648	34503835	oxidoreductase activity
Phvul.002G184700	34555140	34552415	nucleic acid binding
Phvul.002G184800	34585239	34581234	protein kinase activity
Phvul.002G184900	34617874	34607469	integral component of membrane
Phvul.002G185150	34668002	34625526	cation transport
Phvul.002G185300	34695628	34690694	potassium ion transmembrane transporter activity
Phvul.002G185500	34771111	34767133	protein binding
Phvul.002G185600	34792940	34785366	transporter activity
Phvul.002G185700	34800460	34794744	transporter activity
Phvul.002G185800	34819288	34817130	catalytic activity
Phvul.002G185900	34832505	34830314	catalytic activity
Phvul.002G186000	34838695	34836879	catalytic activity
Phvul.002G186100	34848885	34841422	nucleus
Phvul.002G186300	34877094	34873102	metal ion binding
Phvul.002G186600	34919744	34918719	protein kinase activity
Phvul.002G186700	34933062	34930807	protein binding
Phvul.002G186900	34951425	34947079	ATP hydrolysis coupled proton transport
Phvul.002G187000	34970288	34969010	protein binding
Phvul.002G187300	34990279	34985452	protein kinase activity
Phvul.002G187500	35000194	34997874	protein folding
Phvul.002G187700	35018868	35017175	monooxygenase activity
Phvul.002G187800	35025077	35023061	monooxygenase activity
Phvul.002G187900	35051709	35044710	DNA binding
Phvul.002G187950	35062124	35059612	protein dimerization activity
Phvul.002G188000	35071769	35065234	damaged DNA binding
Phvul.002G188300	35099667	35098363	protein binding
Phvul.002G188900	35170886	35163438	iron ion binding
Phvul.002G189000	35190962	35185927	iron ion binding
Phvul.002G189100	35208635	35206877	iron ion binding
Phvul.002G189200	35226781	35226140	protein binding
Phvul.002G189300	35235289	35233964	oxidoreductase activity
Phvul.002G189500	35262292	35259964	nucleotide binding
Phvul.002G189600	35270714	35263809	methyltransferase activity
Phvul.002G189700	35293702	35277203	ubiquitin-protein transferase activity
Phvul.002G189800	35320348	35313672	riboflavin biosynthetic process
Phvul.002G190000	35349617	35343683	nucleotide binding
Phvul.002G190100	35371012	35369653	structural constituent of ribosome
Phvul.002G190200	35376993	35371868	glycerol ether metabolic process
Phvul.002G190300	35382650	35381177	nucleic acid binding
Phvul.002G190400	35389984	35387891	structural constituent of ribosome
Phvul.002G190600	35412347	35406221	sulfur compound metabolic process
Phvul.002G190700	35426371	35414871	metabolic process
Phvul.002G190900	35439098	35435502	metalloendopeptidase activity
Phvul.002G191000	35443242	35440465	protein binding
Phvul.002G191100	35464287	35454023	potassium ion transmembrane transporter activity
Phvul.002G191300	35504337	35483621	DNA binding
Phvul.002G191500	35553534	35550216	protein binding
Phvul.002G191600	35562770	35555730	metabolic process
Phvul.002G191700	35564728	35563884	nucleic acid binding
Phvul.002G191800	35576888	35576061	nucleic acid binding
Phvul.002G191900	35584310	35583534	nucleic acid binding
Phvul.002G192100	35591270	35590443	nucleic acid binding
Phvul.002G192200	35598800	35597963	nucleic acid binding
Phvul.002G192300	35611330	35610494	nucleic acid binding
Phvul.002G192400	35617879	35617052	nucleic acid binding
Phvul.002G192500	35622141	35621341	nucleic acid binding
Phvul.002G192900	35641100	35640288	nucleic acid binding
Phvul.002G192950	35647332	35646472	nucleic acid binding
Phvul.002G193000	35652537	35651705	nucleic acid binding
Phvul.002G192700	35663505	35662678	nucleic acid binding
Phvul.002G193100	35682843	35682007	nucleic acid binding
Phvul.002G193200	35701623	35686577	DNA repair
Phvul.002G193300	35731254	35729436	iron ion binding
Phvul.002G193400	35757510	35754544	protein tyrosine kinase activity
Phvul.002G193600	35770248	35766323	nucleic acid binding
Phvul.002G193700	35775372	35773169	integral component of membrane
Phvul.002G193800	35783857	35781229	GTPase activity
Phvul.002G194200	35809716	35804033	DNA binding
Phvul.002G194300	35817650	35811370	catalytic activity
Phvul.002G194400	35833191	35832041	protein dimerization activity
Phvul.002G194600	35855960	35854665	DNA binding
Phvul.002G194800	35878684	35874869	catalytic activity
Phvul.002G196200	36086171	36081370	protein kinase activity
Phvul.002G196400	36095316	36094319	photosynthesis, light harvesting
Phvul.002G196600	36114179	36105513	glycogen (starch) synthase activity
Phvul.002G196700	36118549	36115335	protein binding
Phvul.002G197300	36144352	36142448	protein binding
Phvul.002G196800	36155699	36153559	transcription factor activity, sequence-specific DNA binding
Phvul.002G197400	36214323	36197771	potassium channel activity
Phvul.002G197500	36228672	36225821	DNA binding
Phvul.002G197600	36244750	36240738	proteasome regulatory particle
Phvul.002G197700	36253786	36250433	methyltransferase activity
Phvul.002G198200	36310174	36301500	RNA methylation
Phvul.002G198300	36319664	36310400	histidine biosynthetic process
Phvul.002G198400	36321966	36319464	catalytic activity
Phvul.002G198600	36349043	36346779	gamma-tubulin complex
Phvul.002G198700	36357088	36353839	iron ion binding
Phvul.002G198800	36363798	36362197	catalytic activity
Phvul.002G198900	36370223	36368500	nucleotide binding
Phvul.002G199000	36380758	36378808	catalytic activity
Phvul.002G199100	36398592	36396806	catalytic activity
Phvul.002G199200	36404674	36402341	catalytic activity
Phvul.002G199300	36412417	36409872	catalytic activity
Phvul.002G199400	36419529	36417616	protein binding

## Sheet: Yd_MQTL3.1
Gene Name	Gene End (bp)	Gene Start (bp)	GO Description
Phvul.003G197000	42135051	42126812	cytoplasm
Phvul.003G140800	34065935	34058876	protein dimerization activity
Phvul.003G087900	18798369	18797042	response to stress
Phvul.003G045703	5498293	5497072	DNA binding
Phvul.003G135400	33293631	33291282	transcription factor activity, sequence-specific DNA binding
Phvul.003G184000	40739483	40732602	nucleotide binding
Phvul.003G181500	40437867	40437235	transcription factor activity, sequence-specific DNA binding
Phvul.003G169400	39089736	39084455	phospholipid binding
Phvul.003G045702	5422829	5421606	DNA binding
Phvul.003G166100	38606127	38602330	multicellular organismal development
Phvul.003G147900	35845431	35834471	catalytic activity
Phvul.003G132600	32939451	32938966	protein binding
Phvul.003G138000	33629361	33629007	defense response
Phvul.003G114100	29101747	29097271	protein binding
Phvul.003G103501	23920311	23915182	membrane
Phvul.003G033200	3446826	3443342	monooxygenase activity
Phvul.003G175300	39719136	39713519	nucleic acid binding
Phvul.003G066300	9641135	9632033	intracellular protein transport
Phvul.003G145800	35515206	35512265	metabolic process
Phvul.003G203500	42932509	42925282	catalytic activity
Phvul.003G142700	33798804	33789252	nucleotide binding
Phvul.003G137900	33624190	33623836	defense response
Phvul.003G147000	35712624	35707899	catalytic activity
Phvul.003G167600	38791955	38789151	beta-1,4-mannosylglycoprotein 4-beta-N-acetylglucosaminyltransferase activity
Phvul.003G199900	42482098	42479031	protein kinase activity
Phvul.003G109603	27980966	27980138	defense response
Phvul.003G070800	10858542	10856217	protein folding
Phvul.003G028500	2862143	2858998	protein catabolic process
Phvul.003G131900	32814592	32812029	RNA polymerase II transcription cofactor activity
Phvul.003G118450	30090134	30087889	DNA binding
Phvul.003G109400	27763391	27762722	defense response
Phvul.003G072700	11285525	11269441	oxidoreductase activity
Phvul.003G062100	8613225	8601645	RNA binding
Phvul.003G054200	7077294	7075963	carbohydrate metabolic process
Phvul.003G105700	23243794	23241254	GTP binding
Phvul.003G198000	42254073	42249401	serine-type endopeptidase activity
Phvul.003G059100	8046395	8045729	protein binding
Phvul.003G041300	4750764	4743152	spliceosomal tri-snRNP complex assembly
Phvul.003G187000	41002277	41000003	N,N-dimethylaniline monooxygenase activity
Phvul.003G094800	22715024	22713381	ATP binding
Phvul.003G044400	5196498	5191414	protein kinase activity
Phvul.003G146500	35634998	35629949	membrane
Phvul.003G203100	42859618	42855095	protein kinase activity
Phvul.003G187200	41083679	41080238	protein kinase activity
Phvul.003G166500	38671719	38670814	electron carrier activity
Phvul.003G051600	6526452	6525262	methyltransferase activity
Phvul.003G087000	16339625	16337251	protein heterodimerization activity
Phvul.003G108400	27460032	27454085	lipid metabolic process
Phvul.003G110500	28350300	28345647	binding
Phvul.003G072000	11107536	11105030	protein dimerization activity
Phvul.003G084200	14517919	14511410	ubiquitin-protein transferase activity
Phvul.003G101300	24706319	24705372	protein dimerization activity
Phvul.003G032300	3273157	3264828	catalytic activity
Phvul.003G071600	10982149	10979933	protein binding
Phvul.003G159500	37700069	37690878	protein binding
Phvul.003G126100	31376056	31374024	hydrolase activity, hydrolyzing O-glycosyl compounds
Phvul.003G125100	31161419	31158176	serine-type endopeptidase activity
Phvul.003G100400	27032560	27031458	fatty acid biosynthetic process
Phvul.003G138356	34869208	34868885	structural constituent of ribosome
Phvul.003G035500	3701240	3699848	DNA binding
Phvul.003G134100	33115324	33110599	protein kinase activity
Phvul.003G027700	6007636	6004251	peroxisome
Phvul.003G175600	39745624	39735311	lipid binding
Phvul.003G129000	32281348	32280170	zinc ion binding
Phvul.003G072800	11297605	11296416	DNA binding
Phvul.003G105600	23257622	23245252	nucleotide binding
Phvul.003G138826	34415153	34408055	phosphotransferase activity, alcohol group as acceptor
Phvul.003G081700	13506130	13500568	serine-type endopeptidase activity
Phvul.003G154200	36977583	36974632	calcium ion binding
Phvul.003G202500	42798861	42787599	hydrolase activity
Phvul.003G178900	40206905	40206109	electron carrier activity
Phvul.003G048700	6068123	6066916	double-stranded DNA binding
Phvul.003G111900	28720194	28712658	DNA binding
Phvul.003G139900	34269685	34269167	DNA binding
Phvul.003G195700	41980594	41978538	DNA binding
Phvul.003G096800	15366927	15364542	3-beta-hydroxy-delta5-steroid dehydrogenase activity
Phvul.003G074200	11667172	11659073	metalloendopeptidase activity
Phvul.003G076200	12076628	12051233	mitotic spindle assembly checkpoint
Phvul.003G112400	28791815	28774388	binding
Phvul.003G109800	28000610	27999826	defense response
Phvul.003G028800	2896986	2892110	DNA binding
Phvul.003G069700	10530443	10527972	membrane
Phvul.003G120800	30590753	30586481	protein kinase activity
Phvul.003G029200	2929703	2927680	integral component of membrane
Phvul.003G082300	13665489	13663735	oxidoreductase activity
Phvul.003G058800	8007172	8003596	protein dimerization activity
Phvul.003G114700	29180893	29179921	membrane
Phvul.003G123500	30877890	30876196	protein binding
Phvul.003G170500	39271955	39265137	acid phosphatase activity
Phvul.003G068000	10189155	10186112	DNA repair
Phvul.003G180500	40325869	40325111	protein binding
Phvul.003G191300	41516003	41513431	protein binding
Phvul.003G201200	42641728	42637334	hydrolase activity, acting on ester bonds
Phvul.003G112200	28745755	28744931	structural constituent of ribosome
Phvul.003G120500	30540726	30531161	ATP binding
Phvul.003G095600	15986062	15982620	hydrolase activity
Phvul.003G104900	23352673	23350962	metal ion transport
Phvul.003G090500	21886583	21884232	UDP-glucose 4-epimerase activity
Phvul.003G093100	20725840	20723984	tRNA processing
Phvul.003G104700	23410400	23407045	transport
Phvul.003G158100	37423855	37422521	transporter activity
Phvul.003G044500	5202215	5200090	protein binding
Phvul.003G150700	36416910	36416365	protein binding
Phvul.003G075700	11983728	11982669	metabolic process
Phvul.003G108900	27538128	27536901	metal ion transport
Phvul.003G065400	9478092	9468784	protein binding
Phvul.003G139500	34330824	34329185	transcription factor activity, sequence-specific DNA binding
Phvul.003G060300	8306482	8303727	zinc ion binding
Phvul.003G196300	42065889	42063851	phosphorelay signal transduction system
Phvul.003G191700	41582248	41574556	protein binding
Phvul.003G033400	3456346	3453539	DNA binding
Phvul.003G070000	10592325	10590987	transporter activity
Phvul.003G069900	10580956	10579325	catalytic activity
Phvul.003G201100	42633085	42627669	serine-type endopeptidase activity
Phvul.003G193500	41735689	41732269	transporter activity
Phvul.003G145900	35524487	35523773	nucleosome
Phvul.003G092500	21115717	21113140	binding
Phvul.003G067900	10179257	10175969	protein kinase activity
Phvul.003G069200	10473548	10460752	catalytic activity
Phvul.003G192300	41645025	41637131	nucleus
Phvul.003G060400	8313994	8309024	carbonate dehydratase activity
Phvul.003G097900	25144241	25142131	adenosylmethionine decarboxylase activity
Phvul.003G039000	4229239	4225490	binding
Phvul.003G027800	6017456	6014358	glycerol ether metabolic process
Phvul.003G149700	36227297	36225366	ionotropic glutamate receptor activity
Phvul.003G148800	35976403	35969839	GTP binding
Phvul.003G201000	42613110	42610853	iron ion binding
Phvul.003G149000	36035185	36033165	protein binding
Phvul.003G046200	5615474	5614240	DNA binding
Phvul.003G126800	31485154	31482580	recombinase activity
Phvul.003G047100	5816299	5814611	metabolic process
Phvul.003G049000	6089263	6088370	hydrolase activity, hydrolyzing O-glycosyl compounds
Phvul.003G177100	40030494	40021432	ATP binding
Phvul.003G111500	2733333	2732083	chloroplast
Phvul.003G162900	38205142	38199271	oxidoreductase activity
Phvul.003G131600	32745537	32741829	catalytic activity
Phvul.003G037400	3899386	3895426	catalytic activity
Phvul.003G077100	12333766	12324503	binding
Phvul.003G197900	42244482	42240458	GTP binding
Phvul.003G149500	36185976	36183982	ionotropic glutamate receptor activity
Phvul.003G103700	23826175	23825000	double-stranded DNA binding
Phvul.003G199700	42453756	42446895	protein binding
Phvul.003G039800	4364674	4362248	multicellular organismal development
Phvul.003G070700	10854935	10853306	glycerol ether metabolic process
Phvul.003G188300	41207755	41204136	protein binding
Phvul.003G107100	27210754	27209463	protein binding
Phvul.003G042700	4901489	4898030	nitrogen compound transport
Phvul.003G147600	35819779	35818410	hydrolase activity, hydrolyzing O-glycosyl compounds
Phvul.003G136300	33392172	33386360	RNA binding
Phvul.003G166600	38676034	38674845	electron carrier activity
Phvul.003G052500	6727959	6724274	metabolic process
Phvul.003G187600	41110321	41104981	nucleic acid binding
Phvul.003G177400	40087329	40064046	binding
Phvul.003G109600	27838454	27837659	defense response
Phvul.003G037100	3877098	3875429	catalytic activity
Phvul.003G127400	31590609	31583916	microtubule motor activity
Phvul.003G111400	28671278	28662525	catalytic activity
Phvul.003G084800	14710251	14706448	membrane
Phvul.003G035100	3647608	3641170	catalytic activity
Phvul.003G118300	30067485	30063532	iron ion binding
Phvul.003G201700	42699078	42692786	nucleus
Phvul.003G198400	42304356	42302947	protein binding
Phvul.003G117000	29787291	29785123	peroxidase activity
Phvul.003G084400	14593486	14589246	binding
Phvul.003G165000	38448552	38447392	DNA binding
Phvul.003G054500	7116646	7112469	transporter activity
Phvul.003G102000	24378207	24377179	electron carrier activity
Phvul.003G140400	34166840	34157198	binding
Phvul.003G061800	8582553	8572536	multicellular organismal development
Phvul.003G040402	4518091	4516329	copper ion binding
Phvul.003G109500	27735748	27735010	defense response
Phvul.003G106500	26542910	26540556	drug transmembrane transport
Phvul.003G138226	34522309	34519665	catalytic activity
Phvul.003G157400	37375205	37372419	pseudouridine synthesis
Phvul.003G186600	40972087	40967808	membrane
Phvul.003G102300	24257411	24251142	protein binding
Phvul.003G027900	2753987	2752154	nucleic acid binding
Phvul.003G174700	39675445	39668015	protein kinase activity
Phvul.003G038900	4217396	4215776	response to stress
Phvul.003G111800	2698507	2696470	DNA binding
Phvul.003G156600	37253392	37247686	lipid metabolic process
Phvul.003G106301	26417212	26413163	NAD(P)H oxidase activity
Phvul.003G086000	16911795	16908121	cytoskeleton organization
Phvul.003G106800	26680151	26676452	catalytic activity
Phvul.003G073400	11488794	11486922	DNA binding
Phvul.003G125000	31156275	31152446	aspartic-type endopeptidase activity
Phvul.003G159000	37510734	37509583	protein binding
Phvul.003G190700	41428130	41425763	nucleus
Phvul.003G163900	38276641	38273012	nucleus
Phvul.003G075800	11996462	11987825	DNA binding
Phvul.003G077300	12413271	12410750	phospholipid biosynthetic process
Phvul.003G166400	38667194	38663695	hydrolase activity, hydrolyzing O-glycosyl compounds
Phvul.003G084100	14324499	14321764	protein binding
Phvul.003G077700	12474603	12470193	nucleotide binding
Phvul.003G103500	23913903	23913014	protein heterodimerization activity
Phvul.003G195000	41918486	41917104	microtubule associated complex
Phvul.003G098200	25189149	25181760	catalytic activity
Phvul.003G186400	40948181	40943958	calcium ion binding
Phvul.003G122000	30690864	30689288	glycine cleavage complex
Phvul.003G157200	37352122	37347623	metabolic process
Phvul.003G068400	10303158	10299622	protein kinase activity
Phvul.003G093200	20802524	20799276	nucleotide binding
Phvul.003G099000	25511458	25509857	phosphorelay signal transduction system
Phvul.003G116900	29781483	29780917	enzyme inhibitor activity
Phvul.003G189500	41315507	41313197	hydrolase activity, acting on ester bonds
Phvul.003G028600	2867487	2865589	aspartic-type endopeptidase activity
Phvul.003G047600	5882167	5874305	zinc ion binding
Phvul.003G182900	40617217	40612076	DNA binding
Phvul.003G179300	40245608	40241702	protein heterodimerization activity
Phvul.003G142500	33862590	33857086	acetylglucosaminyltransferase activity
Phvul.003G055600	7273165	7270207	metabolic process
Phvul.003G166800	38694901	38693589	electron carrier activity
Phvul.003G048200	5953832	5952591	ubiquitin-protein transferase activity
Phvul.003G061500	8478569	8475004	1,4-dihydroxy-2-naphthoyl-CoA synthase activity
Phvul.003G079600	12849481	12839696	prephenate dehydratase activity
Phvul.003G027400	2638156	2636098	transferase activity, transferring glycosyl groups
Phvul.003G073500	11523471	11519748	GTPase activity
Phvul.003G146200	35563811	35559563	membrane
Phvul.003G103900	23794878	23791053	membrane
Phvul.003G200600	42572212	42569938	DNA binding
Phvul.003G120400	30529325	30519824	ATP binding
Phvul.003G151600	36592228	36586506	iron ion binding
Phvul.003G100900	27144727	27139844	protein kinase activity
Phvul.003G194900	41909030	41904827	protein glycosylation
Phvul.003G056501	7574686	7573946	regulation of transcription, DNA-templated
Phvul.003G156800	37284777	37274499	phosphoprotein phosphatase activity
Phvul.003G108800	27525295	27516905	protein binding
Phvul.003G133900	33078741	33075195	nucleic acid binding
Phvul.003G196900	42122684	42121239	protein binding
Phvul.003G114800	29210475	29208888	hydrolase activity, acting on ester bonds
Phvul.003G029900	3005170	3000684	transmembrane transport
Phvul.003G098100	25168745	25164597	protein binding
Phvul.003G077000	12319799	12316559	deaminase activity
Phvul.003G159400	37687230	37676255	ATP binding
Phvul.003G089001	17213788	17209158	serine-type endopeptidase activity
Phvul.003G081100	13381684	13381298	metabolic process
Phvul.003G102400	24240048	24233610	calcium ion binding
Phvul.003G044600	5214878	5210886	folic acid binding
Phvul.003G068100	10253369	10251365	protein binding
Phvul.003G127300	31582610	31579243	translation initiation factor activity
Phvul.003G107300	27234416	27232184	enzyme inhibitor activity
Phvul.003G101900	24487593	24486866	electron carrier activity
Phvul.003G171700	39394463	39383189	integral component of membrane
Phvul.003G155300	37091612	37088480	thiamine diphosphokinase activity
Phvul.003G102600	24213709	24208961	metal ion binding
Phvul.003G091000	21776437	21775830	mitochondrion
Phvul.003G196500	42082551	42080394	phosphorelay signal transduction system
Phvul.003G140200	34250195	34227226	nucleotide binding
Phvul.003G195400	41963732	41948116	binding
Phvul.003G037801	3975060	3972211	serine-type endopeptidase activity
Phvul.003G197500	42187231	42182170	calmodulin binding
Phvul.003G167700	38801885	38800498	nucleus
Phvul.003G123800	30959376	30947979	protein binding
Phvul.003G107800	27282058	27276304	protein binding
Phvul.003G187800	41177428	41162123	actin filament
Phvul.003G036900	3863252	3861624	metabolic process
Phvul.003G095500	15995898	15988926	structural molecule activity
Phvul.003G109801	28183832	28183126	defense response
Phvul.003G061100	8429350	8426304	protein-disulfide reductase activity
Phvul.003G068700	10362476	10349415	transcription factor activity, sequence-specific DNA binding
Phvul.003G188500	41219492	41215393	nucleic acid binding
Phvul.003G167300	38745409	38743598	phospholipid binding
Phvul.003G155800	37140302	37131447	ion channel activity
Phvul.003G149100	36100250	36096924	protein kinase activity
Phvul.003G106200	26397910	26393496	copper ion binding
Phvul.003G156700	37271782	37261163	protein binding
Phvul.003G100500	27055994	27051652	endoplasmic reticulum membrane
Phvul.003G189000	41250763	41249007	DNA binding
Phvul.003G195800	42010553	42003090	protein binding
Phvul.003G192700	41663388	41660002	membrane
Phvul.003G191400	41534432	41527116	protein kinase activity
Phvul.003G162600	38182817	38180169	metal ion binding
Phvul.003G062500	8750416	8739343	DNA binding
Phvul.003G188700	41231001	41227330	protein binding
Phvul.003G084700	14667196	14662929	binding
Phvul.003G177500	40111329	40097665	transcription initiation from RNA polymerase II promoter
Phvul.003G050400	6311287	6304563	nucleotide binding
Phvul.003G048000	5931744	5929204	protein dimerization activity
Phvul.003G097400	26037962	26033283	metabolic process
Phvul.003G178200	40159205	40155814	prephenate dehydrogenase (NADP+) activity
Phvul.003G183200	40653745	40646966	ATP binding
Phvul.003G040901	4615764	4614616	protein binding
Phvul.003G118400	30073208	30068139	catalytic activity
Phvul.003G175400	39724688	39722151	integral component of membrane
Phvul.003G137000	33519221	33513592	hydrolase activity, hydrolyzing O-glycosyl compounds
Phvul.003G038800	4207902	4205380	protein kinase activity
Phvul.003G174300	39646485	39642539	protein binding
Phvul.003G037000	3871393	3870837	nucleosome
Phvul.003G046700	5755810	5750612	nucleic acid binding
Phvul.003G029600	2978023	2958309	nucleic acid binding
Phvul.003G104400	23474468	23473308	protein binding
Phvul.003G170300	39235955	39229390	ion channel activity
Phvul.003G040200	4468082	4463827	protein kinase activity
Phvul.003G196600	42096014	42092538	transcription factor activity, sequence-specific DNA binding
Phvul.003G084500	14623675	14619888	phosphatidylinositol phosphorylation
Phvul.003G171300	39326912	39323571	transferase activity, transferring hexosyl groups
Phvul.003G170000	39168499	39165607	integral component of membrane
Phvul.003G079900	12926299	12922879	hydrolase activity, hydrolyzing O-glycosyl compounds
Phvul.003G198700	42320298	42319269	RNA binding
Phvul.003G127200	31576509	31565213	phosphoric ester hydrolase activity
Phvul.003G082500	13681790	13678564	protein tyrosine phosphatase activity
Phvul.003G055800	7316198	7314676	metalloendopeptidase activity
Phvul.003G031000	3137226	3134644	nucleic acid binding
Phvul.003G080200	13116175	13112504	protein binding
Phvul.003G133600	33053220	33052280	catalytic activity
Phvul.003G200700	42589548	42574368	pantothenate kinase activity
Phvul.003G144500	35378152	35374369	DNA binding
Phvul.003G115700	29462845	29459795	sulfurtransferase activity
Phvul.003G104000	23605043	23602391	protein binding
Phvul.003G108200	27441399	27438632	catalytic activity
Phvul.003G177000	40017893	40009846	protein binding
Phvul.003G119100	30304668	30232650	protein binding
Phvul.003G132400	32904529	32902556	viral envelope
Phvul.003G074000	11643653	11641754	monooxygenase activity
Phvul.003G075000	11848630	11794916	nucleic acid binding
Phvul.003G050600	6338209	6334346	transferase activity, transferring acyl groups other than amino-acyl groups
Phvul.003G090900	21783927	21777389	isoprenoid biosynthetic process
Phvul.003G050300	6296655	6290807	magnesium ion transmembrane transporter activity
Phvul.003G095100	18356184	18351497	hydrolase activity
Phvul.003G126600	31467427	31465314	enzyme inhibitor activity
Phvul.003G180900	40373281	40361928	protein-arginine deiminase activity
Phvul.003G106700	26663191	26658102	metabolic process
Phvul.003G146400	35609575	35608031	ATP binding
Phvul.003G168500	38982757	38982417	electron carrier activity
Phvul.003G040300	4493696	4488868	monooxygenase activity
Phvul.003G052200	6696052	6681102	proteolysis
Phvul.003G055000	7216120	7208624	nucleic acid binding
Phvul.003G194800	41896684	41894737	ATP binding
Phvul.003G089200	17229572	17228504	structural constituent of ribosome
Phvul.003G128500	32096228	32095405	enzyme inhibitor activity
Phvul.003G036000	3757312	3755259	protein binding
Phvul.003G063300	9006182	8995411	transport
Phvul.003G164000	38321740	38317186	transporter activity
Phvul.003G189700	41331774	41329429	catalytic activity
Phvul.003G079800	12876849	12874941	catalytic activity
Phvul.003G052100	6677029	6670574	catalytic activity
Phvul.003G141775	33702334	33699454	metabolic process
Phvul.003G200000	42488644	42486104	protein binding
Phvul.003G112000	28723187	28721248	GTP binding
Phvul.003G175700	39808931	39787808	DNA binding
Phvul.003G120000	30472370	30469981	methionine adenosyltransferase activity
Phvul.003G151700	36639227	36636739	membrane
Phvul.003G144200	35314154	35310113	protein kinase activity
Phvul.003G027600	6003799	5998033	protein kinase activity
Phvul.003G181800	40458209	40451563	protein binding
Phvul.003G121600	30660088	30655813	protein kinase activity
Phvul.003G106100	15148258	15142143	proteolysis
Phvul.003G185100	40821919	40818318	metal ion binding
Phvul.003G039200	4242234	4238276	DNA binding
Phvul.003G123900	30978506	30976264	protein binding
Phvul.003G127000	31520006	31508990	ATP binding
Phvul.003G117200	29790334	29789577	enzyme inhibitor activity
Phvul.003G127900	32004271	32000602	electron carrier activity
Phvul.003G036100	3766334	3761906	cytoplasm
Phvul.003G067700	10078553	10076093	DNA binding
Phvul.003G132300	32872024	32870564	structural constituent of ribosome
Phvul.003G193301	41710811	41709750	transporter activity
Phvul.003G126700	31476476	31474086	enzyme inhibitor activity
Phvul.003G111000	28455441	28447499	protein binding
Phvul.003G072200	11145109	11117010	nucleotide binding
Phvul.003G092101	21559690	21554745	mannosyl-oligosaccharide 1,2-alpha-mannosidase activity
Phvul.003G047800	5909667	5909227	structural constituent of ribosome
Phvul.003G057300	7675817	7672145	ionotropic glutamate receptor activity
Phvul.003G133800	33070518	33066898	protein binding
Phvul.003G164200	38373583	38370256	acetylglucosaminyltransferase activity
Phvul.003G152300	36727430	36725481	3-beta-hydroxy-delta5-steroid dehydrogenase activity
Phvul.003G154100	36971243	36969646	bacterial-type flagellum assembly
Phvul.003G051900	6610791	6610176	electron carrier activity
Phvul.003G174900	39684849	39677401	DNA binding
Phvul.003G134700	33212784	33199046	protein binding
Phvul.003G096400	15473229	15464861	3-hydroxyacyl-CoA dehydrogenase activity
Phvul.003G105000	23331297	23327496	catalytic activity
Phvul.003G078800	12626379	12616294	starch binding
Phvul.003G032200	3257993	3250107	membrane
Phvul.003G092400	21194957	21192366	protein tyrosine phosphatase activity
Phvul.003G120201	30492710	30490537	methionine adenosyltransferase activity
Phvul.003G178600	40183273	40178291	nucleus
Phvul.003G173700	39594001	39582443	protein binding
Phvul.003G084600	14626988	14624789	integral component of membrane
Phvul.003G137700	33607565	33604318	protein kinase activity
Phvul.003G034800	3581439	3579217	metal ion transport
Phvul.003G147800	35830867	35822893	calmodulin binding
Phvul.003G163700	38267316	38264295	nucleic acid binding
Phvul.003G029100	2920048	2914742	protein binding
Phvul.003G108600	27477667	27469782	RNA binding
Phvul.003G108100	27421404	27415375	peroxidase activity
Phvul.003G124100	31004411	31001908	catalytic activity
Phvul.003G156300	37184128	37177816	transcription factor activity, sequence-specific DNA binding
Phvul.003G177900	40145252	40140816	cellular metabolic process
Phvul.003G120300	30497761	30495276	methionine adenosyltransferase activity
Phvul.003G164500	38387426	38384186	heat shock protein binding
Phvul.003G156900	37300112	37297959	protein kinase activity
Phvul.003G189600	41326804	41324472	photosynthesis
Phvul.003G179600	40284666	40284005	calcium ion binding
Phvul.003G079500	12823772	12821020	protein binding
Phvul.003G153700	36862779	36859812	structural constituent of ribosome
Phvul.003G045300	5306226	5304377	calcium ion binding
Phvul.003G174400	39649863	39647458	nucleotide binding
Phvul.003G178100	40154267	40152614	protein folding
Phvul.003G193100	41700439	41696265	protein kinase activity
Phvul.003G118600	30179810	30176255	nucleic acid binding
Phvul.003G079700	12853198	12849952	lactoylglutathione lyase activity
Phvul.003G192900	41684810	41683026	DNA binding
Phvul.003G138252	34557154	34552510	ubiquitin-protein transferase activity
Phvul.003G059900	8217399	8205940	protein binding
Phvul.003G182400	40538626	40536801	hydrolase activity
Phvul.003G115000	29257642	29257184	enzyme inhibitor activity
Phvul.003G039900	4416422	4413467	methyltransferase activity
Phvul.003G091500	21686242	21681622	ATP binding
Phvul.003G061602	8530568	8528598	protein binding
Phvul.003G052600	6767198	6763193	catalytic activity
Phvul.003G187500	41101859	41100528	RNA binding
Phvul.003G055400	7254187	7248231	nucleic acid binding
Phvul.003G179500	40282793	40276177	nucleotide binding
Phvul.003G192600	41659554	41657516	mitochondrial outer membrane
Phvul.003G170400	39264048	39253662	protein binding
Phvul.003G163600	38253373	38249582	protein binding
Phvul.003G101700	24595350	24586195	nucleic acid binding
Phvul.003G075100	11865718	11862761	oxidoreductase activity
Phvul.003G114500	29158862	29156915	3',5'-cyclic-nucleotide phosphodiesterase activity
Phvul.003G178300	40168434	40165828	response to stress
Phvul.003G127700	31822677	31819887	cell wall
Phvul.003G153100	36828991	36826123	DNA binding
Phvul.003G141800	33938142	33930880	serine-type endopeptidase activity
Phvul.003G031900	3233020	3229804	protein binding
Phvul.003G137466	33577037	33574374	nuclease activity
Phvul.003G109601	27911322	27910493	defense response
Phvul.003G202000	42713761	42709862	protein kinase activity
Phvul.003G071300	10973987	10972710	protein binding
Phvul.003G153901	36936428	36889821	DNA binding
Phvul.003G201900	42708463	42706492	polysaccharide binding
Phvul.003G100100	26952735	26950876	NAD+ ADP-ribosyltransferase activity
Phvul.003G187700	41128781	41123211	protein kinase activity
Phvul.003G197600	42194189	42191122	zinc ion binding
Phvul.003G112600	28809361	28806297	nucleic acid binding
Phvul.003G137300	33569374	33563820	protein binding
Phvul.003G170632	39276274	39275121	acid phosphatase activity
Phvul.003G044100	5131899	5130523	methyltransferase activity
Phvul.003G060100	8237531	8235329	metabolic process
Phvul.003G121400	30641103	30639289	protein binding
Phvul.003G053400	6933992	6932130	protein binding
Phvul.003G099700	25708491	25708027	metal ion transport
Phvul.003G129700	32444712	32438934	protein binding
Phvul.003G128133	32023073	32019382	N,N-dimethylaniline monooxygenase activity
Phvul.003G032801	3421701	3381794	nucleic acid binding
Phvul.003G117300	29801293	29800751	enzyme inhibitor activity
Phvul.003G160200	37821282	37818583	nucleic acid binding
Phvul.003G148100	35875687	35868920	protein kinase activity
Phvul.003G039600	4341787	4337189	DNA binding
Phvul.003G156366	37212260	37209311	protein kinase activity
Phvul.003G122700	30793571	30787838	ATP binding
Phvul.003G114000	29082127	29080481	N-acetyltransferase activity
Phvul.003G148300	35892820	35890346	metabolic process
Phvul.003G144100	35308316	35299361	protein binding
Phvul.003G103800	23805100	23802848	double-stranded DNA binding
Phvul.003G172400	39462226	39452306	protein binding
Phvul.003G112500	28796748	28795253	nucleic acid binding
Phvul.003G046900	5800833	5799397	metabolic process
Phvul.003G066600	9667964	9667405	cysteine-type endopeptidase inhibitor activity
Phvul.003G041000	4696399	4678618	protein kinase activity
Phvul.003G051100	6457156	6454565	catalytic activity
Phvul.003G146700	35657037	35656105	protein glycosylation
Phvul.003G146300	35578443	35570632	protein binding
Phvul.003G054600	7134134	7132118	nucleotide binding
Phvul.003G186900	40995459	40991760	calmodulin binding
Phvul.003G150400	36380279	36376870	catalytic activity
Phvul.003G050000	6248998	6233012	metabolic process
Phvul.003G194100	41788241	41784591	protein kinase activity
Phvul.003G151200	36518936	36516092	RNA-DNA hybrid ribonuclease activity
Phvul.003G135500	33312409	33309321	nucleus
Phvul.003G201500	42679147	42673668	protein binding
Phvul.003G051800	6559219	6557380	monooxygenase activity
Phvul.003G135700	33338910	33336375	protein dimerization activity
Phvul.003G200200	42519100	42504977	protein binding
Phvul.003G167400	38756949	38748959	protein binding
Phvul.003G116500	29642041	29641472	enzyme inhibitor activity
Phvul.003G183500	40677988	40671208	protein binding
Phvul.003G070100	10609446	10604101	transporter activity
Phvul.003G093600	20869406	20860501	nucleobase-containing compound metabolic process
Phvul.003G189100	41280773	41275803	DNA binding
Phvul.003G162000	38107031	38102604	heat shock protein binding
Phvul.003G076500	12164546	12157688	glycogen biosynthetic process
Phvul.003G090300	21978377	21976099	lipid binding
Phvul.003G059500	8172493	8167661	protein kinase activity
Phvul.003G126300	31423633	31412090	oxidoreductase activity
Phvul.003G154000	36951212	36948002	protein kinase activity
Phvul.003G111100	28480198	28472723	exosome (RNase complex)
Phvul.003G202900	42836573	42830505	quinolinate synthetase A activity
Phvul.003G161700	38090718	38089235	heat shock protein binding
Phvul.003G151000	36503264	36498998	transferase activity, transferring glycosyl groups
Phvul.003G153400	36855377	36852468	protein binding
Phvul.003G041900	4813582	4799414	helicase activity
Phvul.003G159300	37646589	37643409	integral component of membrane
Phvul.003G109200	27589421	27588464	defense response
Phvul.003G033700	3477002	3474325	protein binding
Phvul.003G200500	42556654	42552939	NAD+ ADP-ribosyltransferase activity
Phvul.003G051801	6571942	6570289	monooxygenase activity
Phvul.003G196100	42034559	42031134	binding
Phvul.003G030300	3029707	3028146	rRNA modification
Phvul.003G177800	40135873	40134862	monolayer-surrounded lipid storage body
Phvul.003G122400	30752050	30746208	ATP binding
Phvul.003G147100	35736440	35735122	nucleic acid binding
Phvul.003G188200	41199814	41197983	integral component of membrane
Phvul.003G158800	37495197	37492778	hydrolase activity, hydrolyzing O-glycosyl compounds
Phvul.003G192100	41617352	41609886	metabolic process
Phvul.003G096100	15874235	15870816	binding
Phvul.003G173900	39620200	39618468	structural constituent of ribosome
Phvul.003G180400	40321349	40320545	protein binding
Phvul.003G135600	33325255	33315529	DNA binding
Phvul.003G046300	5657567	5656444	DNA binding
Phvul.003G161500	38075049	38073321	protein kinase activity
Phvul.003G145500	35480924	35478205	mRNA splicing, via spliceosome
Phvul.003G060200	8265078	8251298	cysteine synthase activity
Phvul.003G053000	6838866	6833859	catalytic activity
Phvul.003G038400	4126390	4121926	metabolic process
Phvul.003G070400	10728913	10726288	transporter activity
Phvul.003G143332	35152549	35151374	hydrolase activity, hydrolyzing O-glycosyl compounds
Phvul.003G154700	37039167	37033098	translation initiation factor activity
Phvul.003G145200	35399014	35392312	nucleic acid binding
Phvul.003G055700	7296982	7295809	peroxidase activity
Phvul.003G152600	36756591	36750698	ATP binding
Phvul.003G110400	28340677	28339590	transcription factor activity, sequence-specific DNA binding
Phvul.003G064900	9411430	9407327	inorganic phosphate transmembrane transporter activity
Phvul.003G079300	12728501	12725555	autophagosome assembly
Phvul.003G190800	41437482	41431052	nucleus
Phvul.003G138200	34498879	34497407	DNA binding
Phvul.003G062900	8876441	8858339	catalytic activity
Phvul.003G148600	35932279	35928136	protein kinase activity
Phvul.003G086300	16879137	16877488	metal ion transport
Phvul.003G188000	41189291	41186823	protein kinase activity
Phvul.003G151400	36570206	36569630	protein dimerization activity
Phvul.003G137600	33593688	33592134	hydrolase activity, hydrolyzing O-glycosyl compounds
Phvul.003G163800	38272486	38270738	transmembrane transport
Phvul.003G176800	39999010	39997334	DNA binding
Phvul.003G056300	7428699	7423432	pyruvate dehydrogenase (acetyl-transferring) activity
Phvul.003G116300	29589127	29586943	transcription factor activity, sequence-specific DNA binding
Phvul.003G127801	31948232	31946345	response to auxin
Phvul.003G040800	4564683	4557463	carbohydrate metabolic process
Phvul.003G128600	32118297	32105091	binding
Phvul.003G045700	5355362	5345027	calcium ion binding
Phvul.003G124000	30988329	30984694	transcription factor activity, sequence-specific DNA binding
Phvul.003G054100	7068410	7061239	DNA binding
Phvul.003G095900	15929065	15922524	protein kinase activity
Phvul.003G194000	41768463	41766239	protein binding
Phvul.003G090600	21881781	21877428	GTP binding
Phvul.003G119700	30449327	30436883	microtubule motor activity
Phvul.003G162100	38121225	38119149	protein kinase activity
Phvul.003G145700	35506233	35500606	metabolic process
Phvul.003G039300	4265881	4249765	DNA binding
Phvul.003G161200	38028923	38025487	monooxygenase activity
Phvul.003G068800	10393092	10389937	DNA binding
Phvul.003G152800	36774725	36768348	protein binding
Phvul.003G073300	11455634	11452979	GTP binding
Phvul.003G080900	13376317	13374731	polysaccharide binding
Phvul.003G143300	35068904	35064234	catalytic activity
Phvul.003G082000	13583304	13573556	6-phosphofructokinase activity
Phvul.003G200800	42605869	42595412	protein binding
Phvul.003G190400	41398454	41396935	DNA binding
Phvul.003G069100	10452846	10450971	pectate lyase activity
Phvul.003G061300	8453516	8446509	pantothenate kinase activity
Phvul.003G117100	29788433	29787566	enzyme inhibitor activity
Phvul.003G168900	39021279	39014196	binding
Phvul.003G095700	15982237	15980811	protein binding
Phvul.003G037500	3912446	3909358	phosphotransferase activity, alcohol group as acceptor
Phvul.003G194600	41877298	41873670	catalytic activity
Phvul.003G105100	23325711	23322122	nucleotide binding
Phvul.003G131400	32702958	32701970	manganese ion binding
Phvul.003G168000	38872171	38867946	protein kinase activity
Phvul.003G076600	12181769	12178954	transporter activity
Phvul.003G058700	7994620	7992831	binding
Phvul.003G132700	32955417	32952565	vacuolar transport
Phvul.003G157500	37381316	37378080	protein binding
Phvul.003G159200	37521492	37516916	nucleotide binding
Phvul.003G138460	34970973	34946994	potassium ion transport
Phvul.003G029400	2940311	2935746	protein binding
Phvul.003G143000	33720553	33706415	RNA binding
Phvul.003G058400	7934073	7930080	cellular amino acid metabolic process
Phvul.003G069600	10502516	10499284	RNA polymerase II transcription cofactor activity
Phvul.003G053300	6911763	6883609	binding
Phvul.003G178400	40172341	40169821	single-stranded DNA binding
Phvul.003G113300	28938634	28938371	SRP-dependent cotranslational protein targeting to membrane
Phvul.003G138278	34620785	34619068	protein kinase activity
Phvul.003G077600	12463593	12451743	binding
Phvul.003G150300	36339653	36334751	protein metabolic process
Phvul.003G046000	5589150	5587998	DNA binding
Phvul.003G162300	38140252	38138051	protein binding
Phvul.003G078600	12586676	12584313	peroxidase activity
Phvul.003G066000	9588947	9588639	cysteine-type endopeptidase inhibitor activity
Phvul.003G179400	40261247	40249844	RNA binding
Phvul.003G180700	40339295	40330698	nucleotide binding
Phvul.003G105200	23298216	23297068	structural constituent of ribosome
Phvul.003G029500	2953334	2943243	zinc ion binding
Phvul.003G152000	36701513	36698420	DNA binding
Phvul.003G138304	34719263	34714862	membrane
Phvul.003G037201	3889515	3885854	protein methyltransferase activity
Phvul.003G173300	39544297	39542141	intracellular
Phvul.003G156200	37170745	37166110	catalytic activity
Phvul.003G124800	31137868	31135011	transporter activity
Phvul.003G066500	9661490	9660909	cysteine-type endopeptidase inhibitor activity
Phvul.003G199500	42418590	42417496	DNA binding
Phvul.003G123400	30867678	30865688	protein binding
Phvul.003G180300	40318789	40317760	integral component of membrane
Phvul.003G131800	32791069	32788450	ATP binding
Phvul.003G053100	6867969	6864032	protein binding
Phvul.003G180100	40311757	40308750	actin binding
Phvul.003G162500	38162888	38160568	zinc ion binding
Phvul.003G030500	3068311	3065248	nucleic acid binding
Phvul.003G068600	10330650	10328497	Rab GDP-dissociation inhibitor activity
Phvul.003G049700	6186737	6183508	RNA binding
Phvul.003G151900	36693163	36688880	cytochrome-c oxidase activity
Phvul.003G203800	42982540	42979351	histone deacetylase activity
Phvul.003G118900	30204458	30201959	catalytic activity
Phvul.003G072600	11255675	11248623	hydrolase activity
Phvul.003G043300	4980699	4978854	cytochrome-c oxidase activity
Phvul.003G097200	26264248	26262827	metabolic process
Phvul.003G101800	24581691	24580433	protein kinase activity
Phvul.003G097500	25961173	25960292	DNA binding
Phvul.003G105900	23235049	23229176	protein binding
Phvul.003G091100	21728049	21725776	DNA binding
Phvul.003G192800	41670986	41667505	transporter activity
Phvul.003G049900	6221710	6217506	methyltransferase activity
Phvul.003G063900	9085897	9064261	metabolic process
Phvul.003G110800	28413665	28413279	nucleic acid binding
Phvul.003G033500	3462554	3462234	defense response
Phvul.003G090800	21797264	21790250	DNA binding
Phvul.003G125900	31344165	31343288	protein binding
Phvul.003G076000	12035171	12032244	transporter activity
Phvul.003G089500	20201799	20198053	iron ion binding
Phvul.003G137100	33534830	33532984	transcription factor activity, sequence-specific DNA binding
Phvul.003G088100	18784464	18781852	nucleic acid binding
Phvul.003G044000	5108185	5091385	phospholipid biosynthetic process
Phvul.003G086800	16315993	16314817	protein heterodimerization activity
Phvul.003G119900	30463681	30461501	protein binding
Phvul.003G123632	30908209	30906477	protein binding
Phvul.003G179000	40213345	40208433	nucleic acid binding
Phvul.003G142900	33725494	33721633	mitochondrial outer membrane
Phvul.003G169000	39038367	39031349	protein binding
Phvul.003G156500	37247035	37244911	protein binding
Phvul.003G117700	29892434	29890192	glutamate-ammonia ligase activity
Phvul.003G047200	5827530	5826034	metabolic process
Phvul.003G057200	7672014	7659785	binding
Phvul.003G198500	42312477	42307839	nucleotide binding
Phvul.003G032400	3285822	3276598	protein binding
Phvul.003G099500	25655309	25650553	nucleotide binding
Phvul.003G078700	12615366	12607315	protein binding
Phvul.003G085400	16952504	16950726	monooxygenase activity
Phvul.003G096500	15422969	15415427	3-hydroxyacyl-CoA dehydrogenase activity
Phvul.003G119200	30328952	30316366	DNA methylation
Phvul.003G188400	41214474	41208323	phosphorelay signal transduction system
Phvul.003G140426	34188312	34187767	nucleic acid binding
Phvul.003G086400	16742414	16738269	metal ion transport
Phvul.003G148900	36004462	36000700	catalytic activity
Phvul.003G098000	25155651	25152071	catalytic activity
Phvul.003G134600	33197878	33195898	peroxidase activity
Phvul.003G183100	40635437	40633535	monooxygenase activity
Phvul.003G031300	3167339	3165537	catalytic activity
Phvul.003G116400	29636405	29625251	nucleotide binding
Phvul.003G109802	28212948	28211950	defense response
Phvul.003G066700	9689971	9689340	serine-type endopeptidase activity
Phvul.003G158700	37489949	37486636	hydrolase activity, hydrolyzing O-glycosyl compounds
Phvul.003G089600	20197070	20193754	catalytic activity
Phvul.003G092100	21474543	21473293	aspartic-type endopeptidase activity
Phvul.003G140700	34112694	34107961	mannosyl-oligosaccharide 1,2-alpha-mannosidase activity
Phvul.003G032500	3333331	3327834	integral component of membrane
Phvul.003G064400	9237576	9233147	protein binding
Phvul.003G075400	11928238	11916378	catalytic activity
Phvul.003G081400	13442662	13437664	nucleotide binding
Phvul.003G118200	30048571	30045356	protein heterodimerization activity
Phvul.003G196700	42105399	42099737	metabolic process
Phvul.003G147400	35812087	35810779	hydrolase activity, hydrolyzing O-glycosyl compounds
Phvul.003G067300	9874392	9871191	protein binding
Phvul.003G089900	22428363	22423823	protein binding
Phvul.003G134200	33119296	33115471	catalytic activity
Phvul.003G036800	3849890	3847138	membrane
Phvul.003G187066	41033761	41031318	N,N-dimethylaniline monooxygenase activity
Phvul.003G123566	30903530	30901716	protein binding
Phvul.003G158600	37485227	37474854	hydrolase activity, hydrolyzing O-glycosyl compounds
Phvul.003G118800	30200396	30197489	dihydrolipoyl dehydrogenase activity
Phvul.003G146600	35645175	35636494	mitochondrial outer membrane
Phvul.003G185800	40930225	40920697	diacylglycerol kinase activity
Phvul.003G142400	33868589	33866173	acetylglucosaminyltransferase activity
Phvul.003G068801	10415325	10410294	heat shock protein binding
Phvul.003G030200	3024487	3020829	nucleic acid binding
Phvul.003G083600	14110238	14107407	Rho GDP-dissociation inhibitor activity
Phvul.003G197300	42158671	42149772	mannosyl-oligosaccharide 1,2-alpha-mannosidase activity
Phvul.003G095201	25009300	25007317	ATP binding
Phvul.003G146900	35699156	35694121	catalytic activity
Phvul.003G082800	13711848	13708281	protein kinase activity
Phvul.003G062800	8806906	8804138	integral component of membrane
Phvul.003G071700	11000078	10993745	protein glycosylation
Phvul.003G145600	35496021	35494554	nucleus
Phvul.003G118000	30021808	30018926	serine-type carboxypeptidase activity
Phvul.003G147300	35792087	35790233	hydrolase activity, hydrolyzing O-glycosyl compounds
Phvul.003G083300	14152847	14149412	ceramide metabolic process
Phvul.003G067800	10161642	10155952	DNA binding
Phvul.003G049100	6093982	6092948	hydrolase activity, hydrolyzing O-glycosyl compounds
Phvul.003G163300	38227583	38225336	microtubule associated complex
Phvul.003G111300	28559675	28558545	catalytic activity
Phvul.003G056000	7368320	7366831	phosphorelay signal transduction system
Phvul.003G113200	28903497	28900674	cellular aromatic compound metabolic process
Phvul.003G199000	42342019	42338940	catalytic activity
Phvul.003G198100	42273580	42270634	membrane
Phvul.003G049200	6114187	6111690	lipid metabolic process
Phvul.003G134500	33182116	33175880	protein kinase activity
Phvul.003G032100	3245525	3243611	defense response
Phvul.003G184600	40781424	40780060	aspartic-type endopeptidase activity
Phvul.003G180800	40359997	40345695	ATP binding
Phvul.003G193600	41744291	41741618	transporter activity
Phvul.003G043900	5087573	5072449	protein kinase activity
Phvul.003G088200	16999208	16992785	protein binding
Phvul.003G086100	16905821	16903323	protein binding
Phvul.003G090700	21875710	21868582	protein binding
Phvul.003G081800	13515994	13510856	DNA binding
Phvul.003G143200	35088692	35072058	actin binding
Phvul.003G172800	39498804	39494974	calcium ion binding
Phvul.003G063700	9039537	9034905	protein kinase activity
Phvul.003G028000	2779186	2776671	DNA binding
Phvul.003G051700	6548523	6546368	monooxygenase activity
Phvul.003G067600	10069233	10063696	integral component of plasma membrane
Phvul.003G045600	5329874	5328410	DNA binding
Phvul.003G190601	41422613	41420300	protein binding
Phvul.003G075200	11873729	11870757	translation elongation factor activity
Phvul.003G091900	21568396	21567352	protein binding
Phvul.003G095800	15978397	15977062	structural constituent of ribosome
Phvul.003G104100	23584406	23578712	DNA binding
Phvul.003G064300	9185352	9180254	drug transmembrane transport
Phvul.003G182800	40572049	40567437	DNA binding
Phvul.003G085302	14969537	14967806	monooxygenase activity
Phvul.003G197200	42147042	42144218	catalytic activity
Phvul.003G088000	18786772	18785171	DNA binding
Phvul.003G116200	29526191	29525202	protein dimerization activity
Phvul.003G089801	22709377	22708515	structural constituent of ribosome
Phvul.003G140000	34260100	34258351	protein binding
Phvul.003G153200	36843849	36840871	integral component of membrane
Phvul.003G161900	38104552	38101111	protein binding
Phvul.003G034100	3540383	3516745	binding
Phvul.003G100200	26979033	26954244	DNA binding
Phvul.003G169200	39072369	39069551	transport
Phvul.003G057000	7651312	7647283	peroxidase activity
Phvul.003G176300	39948098	39927667	binding
Phvul.003G121500	30654073	30651020	calcium ion binding
Phvul.003G189300	41291467	41288192	DNA binding
Phvul.003G131100	32679525	32677434	N-acetyltransferase activity
Phvul.003G029300	2933929	2933729	magnesium ion binding
Phvul.003G182600	40553299	40551997	response to stress
Phvul.003G160800	37924375	37917646	voltage-gated potassium channel activity
Phvul.003G168200	38895871	38895188	calcium ion binding
Phvul.003G125800	31342026	31333035	protein binding
Phvul.003G193200	41704631	41702300	transporter activity
Phvul.003G162700	38191020	38187273	hydrolase activity
Phvul.003G057801	7751906	7751650	hydrolase activity, acting on carbon-nitrogen (but not peptide) bonds
Phvul.003G183300	40666163	40655958	serine-type endopeptidase activity
Phvul.003G029800	2993516	2985992	acetylglucosaminyltransferase activity
Phvul.003G139325	33685174	33683807	transferase activity, transferring acyl groups other than amino-acyl groups
Phvul.003G057600	7718949	7716501	ATP binding
Phvul.003G125400	31244170	31241183	membrane
Phvul.003G061400	8466740	8462335	GTP binding
Phvul.003G070600	10837612	10827363	AMP deaminase activity
Phvul.003G112100	28744410	28741858	GTP binding
Phvul.003G110200	28307628	28304987	hydrolase activity, hydrolyzing O-glycosyl compounds
Phvul.003G043200	4976999	4973367	protein domain specific binding
Phvul.003G149200	36119547	36117875	protein kinase activity
Phvul.003G083500	14144939	14137121	DNA binding
Phvul.003G149600	36211057	36208898	ionotropic glutamate receptor activity
Phvul.003G078400	12575047	12570426	protein kinase activity
Phvul.003G119800	30457896	30450035	DNA binding
Phvul.003G072500	11230626	11224363	protein binding
Phvul.003G103200	24003097	24001107	protein binding
Phvul.003G059200	8073528	8069886	nucleic acid binding
Phvul.003G038700	4204095	4201273	protein kinase activity
Phvul.003G132500	32935459	32934742	photosystem II
Phvul.003G191500	41536413	41534477	catalytic activity
Phvul.003G084300	14534755	14533564	cysteine-type endopeptidase inhibitor activity
Phvul.003G052400	6719248	6717661	hydrolase activity, hydrolyzing O-glycosyl compounds
Phvul.003G159700	37737603	37734035	protein kinase activity
Phvul.003G085800	16918068	16916850	polysaccharide catabolic process
Phvul.003G073800	11622260	11621539	nucleosome
Phvul.003G139226	34387137	34380470	phosphotransferase activity, alcohol group as acceptor
Phvul.003G139200	34377784	34375196	protein kinase activity
Phvul.003G201400	42661785	42658563	transporter activity
Phvul.003G145400	35469440	35464054	NADPH-hemoprotein reductase activity
Phvul.003G170800	39290619	39289231	binding
Phvul.003G181600	40441569	40440002	protein binding
Phvul.003G086500	16697352	16692914	transmembrane transport
Phvul.003G125600	31257817	31255025	FMN binding
Phvul.003G141100	34042754	34036806	nucleic acid binding
Phvul.003G088600	17046557	17044259	hydrolase activity, hydrolyzing O-glycosyl compounds
Phvul.003G033600	3469709	3469389	defense response
Phvul.003G126900	31508227	31495843	actin binding
Phvul.003G088500	17042866	17036119	calcium ion binding
Phvul.003G160500	37873133	37867710	protein binding
Phvul.003G097600	25952844	25946643	protein binding
Phvul.003G035400	3678558	3673436	catalytic activity
Phvul.003G163950	38295596	38294181	RNA binding
Phvul.003G060700	8362381	8359085	protein dimerization activity
Phvul.003G102500	24221506	24220010	DNA binding
Phvul.003G124500	31103988	31098854	nuclear chromosome
Phvul.003G056400	7447645	7436441	regulation of transcription, DNA-templated
Phvul.003G171800	39398905	39395681	carbohydrate metabolic process
Phvul.003G143800	35233022	35225696	nucleotide binding
Phvul.003G141200	34023820	34020363	protein binding
Phvul.003G155100	37069700	37068041	protein binding
Phvul.003G133100	33004236	32998539	transcription factor activity, sequence-specific DNA binding
Phvul.003G158000	37418276	37414525	lipid metabolic process
Phvul.003G149400	36173770	36172194	mRNA splicing, via spliceosome
Phvul.003G109000	27540329	27539300	defense response
Phvul.003G160700	37917125	37908175	zinc ion binding
Phvul.003G076400	12159167	12146844	DNA binding
Phvul.003G140452	34212358	34207932	protein binding
Phvul.003G030000	3010833	3007260	protein kinase activity
Phvul.003G104200	23549376	23544754	transmembrane transport
Phvul.003G043700	5048856	5046209	oxidoreductase activity, acting on the CH-OH group of donors, NAD or NADP as acceptor
Phvul.003G181000	40383230	40376674	protein kinase activity
Phvul.003G124600	31112376	31109345	nucleus
Phvul.003G180600	40328861	40326782	chromosome, centromeric region
Phvul.003G133500	33046169	33030877	motor activity
Phvul.003G081300	13413053	13404083	nucleotide binding
Phvul.003G042800	4912988	4908259	nitrogen compound transport
Phvul.003G140100	34254880	34250560	iron ion binding
Phvul.003G051200	6473979	6471622	adenosylhomocysteinase activity
Phvul.003G184400	40765768	40762284	nucleic acid binding
Phvul.003G089700	20186144	20175145	catalytic activity
Phvul.003G165500	38525896	38522179	protein binding
Phvul.003G199400	42394308	42390098	protein kinase activity
Phvul.003G030301	3036154	3033264	threonine-type endopeptidase activity
Phvul.003G155400	37101291	37095275	serine-type carboxypeptidase activity
Phvul.003G173800	39597072	39595968	structural constituent of ribosome
Phvul.003G052900	6811753	6805536	potassium ion transmembrane transporter activity
Phvul.003G122600	30779319	30772912	ATP binding
Phvul.003G120600	30546692	30544193	protein binding
Phvul.003G130400	32585768	32583064	protein kinase activity
Phvul.003G076700	12214935	12211138	hydrolase activity, hydrolyzing O-glycosyl compounds
Phvul.003G088900	17144232	17138093	transferase activity, transferring glycosyl groups
Phvul.003G092000	21564250	21560282	protein binding
Phvul.003G044800	5264277	5263456	phosphatidylinositol binding
Phvul.003G189800	41334315	41332576	protein binding
Phvul.003G158200	37429190	37425086	phosphorelay signal transduction system
Phvul.003G109301	27708420	27707655	defense response
Phvul.003G168800	39007688	39004746	catalytic activity
Phvul.003G126500	31459435	31455869	enzyme inhibitor activity
Phvul.003G098600	25375326	25374507	catalytic activity
Phvul.003G103100	24017805	24009031	zinc ion binding
Phvul.003G188901	41242457	41240304	galactoside 2-alpha-L-fucosyltransferase activity
Phvul.003G061000	8396073	8392877	threonine-type endopeptidase activity
Phvul.003G148700	35959463	35953795	carbohydrate metabolic process
Phvul.003G099400	25646381	25644769	nucleotide binding
Phvul.003G048100	5939801	5935857	protein dimerization activity
Phvul.003G041200	4724957	4722891	monooxygenase activity
Phvul.003G139600	34318865	34315797	integral component of membrane
Phvul.003G032800	3358108	3354177	transcription cofactor activity
Phvul.003G034700	3578384	3577115	metal ion transport
Phvul.003G046800	5757342	5757115	DNA binding
Phvul.003G141400	33989960	33984504	DNA binding
Phvul.003G033900	3499580	3496421	protein dimerization activity
Phvul.003G170900	39299144	39293276	GTP binding
Phvul.003G103801	23824132	23823975	structural constituent of ribosome
Phvul.003G148200	35883897	35881878	DNA binding
Phvul.003G197800	42227806	42221364	transporter activity
Phvul.003G069000	10423135	10420472	DNA binding
Phvul.003G116100	29501705	29496386	DNA binding
Phvul.003G160400	37855038	37852431	catalytic activity
Phvul.003G115500	29436253	29432049	catalytic activity
Phvul.003G067500	10014150	10012707	protein dimerization activity
Phvul.003G151100	36508631	36505704	N-acetyltransferase activity
Phvul.003G097800	25919532	25917819	transferase activity, transferring glycosyl groups
Phvul.003G066200	9619075	9618365	cysteine-type endopeptidase inhibitor activity
Phvul.003G194400	41858360	41847686	protein binding
Phvul.003G064800	9377379	9376285	DNA binding
Phvul.003G155600	37123133	37121338	electron carrier activity
Phvul.003G110100	28277353	28273223	phosphorelay signal transduction system
Phvul.003G129400	32364947	32362269	protein kinase activity
Phvul.003G037200	3883356	3881476	hydrolase activity, acting on ester bonds
Phvul.003G125300	31221666	31217188	cation transport
Phvul.003G164800	38425892	38423162	protein kinase activity
Phvul.003G097001	15282088	15268266	microtubule motor activity
Phvul.003G075900	12009384	12000563	RNA binding
Phvul.003G119400	30385825	30376608	binding
Phvul.003G114300	29145095	29139499	catalytic activity
Phvul.003G032000	3242732	3238968	protein binding
Phvul.003G031200	3160683	3153226	catalytic activity
Phvul.003G174000	39629259	39626009	catalytic activity
Phvul.003G094000	20985693	20982985	zinc ion binding
Phvul.003G199100	42372587	42367845	metabolic process
Phvul.003G143700	35215213	35214587	protein dimerization activity
Phvul.003G052800	6781357	6775703	potassium ion transmembrane transporter activity
Phvul.003G068300	10289102	10283315	protein binding
Phvul.003G080700	13314891	13313522	cellular ion homeostasis
Phvul.003G171000	39306056	39301611	zinc ion binding
Phvul.003G107000	26726097	26718810	nucleotide binding
Phvul.003G124700	31130525	31123218	hydrolase activity
Phvul.003G198800	42325903	42322999	catalytic activity
Phvul.003G051400	6508039	6507424	extracellular region
Phvul.003G087600	18835240	18830686	catalytic activity
Phvul.003G079100	12713433	12707289	protein glycosylation
Phvul.003G040900	4581189	4576175	ribosomal small subunit biogenesis
Phvul.003G162800	38193088	38191373	nitrogen compound metabolic process
Phvul.003G043600	5010485	5002093	hydrolase activity, hydrolyzing O-glycosyl compounds
Phvul.003G080400	13122603	13119615	aminomethyltransferase activity
Phvul.003G126200	31389643	31385335	5'-nucleotidase activity
Phvul.003G071000	10893825	10891751	protein binding
Phvul.003G036500	3827606	3824823	protein binding
Phvul.003G037600	3950682	3944997	tRNA processing
Phvul.003G062600	8766493	8762717	protein kinase activity
Phvul.003G138382	34897866	34896152	nucleus
Phvul.003G074300	11674898	11669276	protein binding
Phvul.003G159100	37514021	37513236	structural constituent of ribosome
Phvul.003G033800	3480111	3478641	hydrolase activity
Phvul.003G109300	27694025	27693193	defense response
Phvul.003G175900	39824655	39822021	protein binding
Phvul.003G191000	41477503	41474841	protein dimerization activity
Phvul.003G114400	29154377	29146905	protein kinase activity
Phvul.003G144400	35346938	35341768	protein binding
Phvul.003G163100	38215115	38212270	metal ion binding
Phvul.003G116700	29723004	29717799	galactokinase activity
Phvul.003G104500	23459816	23458363	RNA binding
Phvul.003G056700	7617381	7613218	hydrolase activity, acting on ester bonds
Phvul.003G112300	28756802	28749381	dihydrolipoyl dehydrogenase activity
Phvul.003G151300	36535835	36534360	protein dimerization activity
Phvul.003G040000	4446634	4443608	intramolecular transferase activity
Phvul.003G159800	37769918	37767061	DNA binding
Phvul.003G130200	32535510	32532787	signal transducer activity
Phvul.003G185500	40871086	40866216	monooxygenase activity
Phvul.003G047000	5810029	5808644	metabolic process
Phvul.003G066900	9753828	9718821	metal ion binding
Phvul.003G089800	22442132	22433004	cation transport
Phvul.003G152900	36784453	36779067	protein kinase activity
Phvul.003G051300	6501829	6480105	catalytic activity
Phvul.003G184900	40812037	40805736	peroxidase activity
Phvul.003G200100	42496627	42495521	DNA binding
Phvul.003G103001	24130655	24103286	DNA binding
Phvul.003G114600	29167462	29165924	nucleotide binding
Phvul.003G109401	27825142	27824572	defense response
Phvul.003G135100	33254330	33248288	protein kinase activity
Phvul.003G043100	4954555	4948610	protein binding
Phvul.003G126000	31372679	31357484	ARF guanyl-nucleotide exchange factor activity
Phvul.003G186500	40966583	40963717	protein binding
Phvul.003G156100	37159801	37154106	aminopeptidase activity
Phvul.003G162400	38153482	38151881	zinc ion binding
Phvul.003G070300	10702827	10700622	DNA binding
Phvul.003G133000	32990058	32983807	lipid metabolic process
Phvul.003G092200	21377599	21376117	aspartic-type endopeptidase activity
Phvul.003G166000	38574288	38571964	nucleoside transmembrane transporter activity
Phvul.003G042900	4928672	4922285	catalytic activity
Phvul.003G045701	5384912	5383784	DNA binding
Phvul.003G140726	34142063	34137920	protein metabolic process
Phvul.003G043400	4986448	4982494	methyltransferase activity
Phvul.003G124900	31150973	31143543	catalytic activity
Phvul.003G136700	33482821	33476582	catalytic activity
Phvul.003G159900	37778618	37773913	nucleotide binding
Phvul.003G182100	40514877	40513525	DNA binding
Phvul.003G109602	27966248	27965472	defense response
Phvul.003G053900	7029442	7028066	carbohydrate metabolic process
Phvul.003G179100	40227799	40223256	microtubule motor activity
Phvul.003G171200	39317230	39314613	cytoskeleton
Phvul.003G029000	2908756	2901124	binding
Phvul.003G202100	42722442	42719560	protein binding
Phvul.003G039700	4355822	4345829	binding
Phvul.003G031500	3203447	3189047	protein binding
Phvul.003G082200	13607321	13606370	protein binding
Phvul.003G188600	41223420	41220807	protein binding
Phvul.003G121300	30630371	30625721	protein binding
Phvul.003G071800	11006031	11003940	protein binding
Phvul.003G141500	33980037	33974308	phospholipid binding
Phvul.003G158500	37465904	37464341	hydrolase activity, hydrolyzing O-glycosyl compounds
Phvul.003G118100	30030289	30025200	hydrolase activity, hydrolyzing O-glycosyl compounds
Phvul.003G171500	39371760	39367127	inorganic diphosphatase activity
Phvul.003G163000	38209216	38208068	protein binding
Phvul.003G193800	41762687	41756060	nucleotide binding
Phvul.003G060600	8358904	8354035	protein kinase activity
Phvul.003G184700	40784851	40781543	nucleotide binding
Phvul.003G072400	11177735	11174187	protein binding
Phvul.003G128900	32241615	32239076	cytoplasm
Phvul.003G100600	27061804	27057887	cation transport
Phvul.003G180000	40305764	40302723	DNA binding
Phvul.003G128700	32128069	32122036	catalytic activity
Phvul.003G140550	33692957	33691590	transferase activity, transferring acyl groups other than amino-acyl groups
Phvul.003G201300	42655637	42654015	DNA binding
Phvul.003G143400	35165419	35164341	peroxidase activity
Phvul.003G075500	11959367	11936089	GTPase activity
Phvul.003G088700	17054293	17052317	6-phosphofructokinase activity
Phvul.003G194500	41868192	41862540	RNA processing
Phvul.003G064500	9249260	9246083	protein binding
Phvul.003G087500	18839442	18838038	protein binding
Phvul.003G113500	28988797	28980599	metabolic process
Phvul.003G157000	37335332	37334158	cytochrome-c oxidase activity
Phvul.003G166700	38683272	38681784	electron carrier activity
Phvul.003G134800	33227134	33224231	DNA binding
Phvul.003G170100	39185935	39178482	sucrose metabolic process
Phvul.003G148000	35865660	35848190	carbohydrate metabolic process
Phvul.003G165900	38568153	38566235	protein binding
Phvul.003G042400	4875207	4870903	protein binding
Phvul.003G070200	10668983	10667136	protein binding
Phvul.003G105500	23267713	23259943	protein methylation
Phvul.003G099900	26908593	26905329	protein binding
Phvul.003G086900	16321163	16317145	hydrolase activity
Phvul.003G058000	7851477	7848867	lipid metabolic process
Phvul.003G036200	3801568	3795133	transporter activity
Phvul.003G138408	34936372	34919342	mannosyl-oligosaccharide 1,2-alpha-mannosidase activity
Phvul.003G057301	7715435	7706076	protein binding
Phvul.003G042300	4871304	4862506	acid phosphatase activity
Phvul.003G054801	7181255	7176768	nucleus
Phvul.003G174100	39635109	39630065	GTPase activity
Phvul.003G058600	7989407	7987148	nucleotide binding
Phvul.003G158400	37455800	37451264	hydrolase activity
Phvul.003G040600	4545891	4544869	nucleotide binding
Phvul.003G076900	12261745	12260196	monooxygenase activity
Phvul.003G156333	37205354	37202243	RNA binding
Phvul.003G101000	27154114	27147732	protein binding
Phvul.003G172300	39447656	39440276	protein binding
Phvul.003G069300	10484512	10482087	mitochondrial outer membrane
Phvul.003G149800	36242122	36235244	NAD+ kinase activity
Phvul.003G159600	37721761	37715459	membrane
Phvul.003G118500	30175629	30148724	ubiquitin-protein transferase activity
Phvul.003G081500	13460787	13454023	membrane
Phvul.003G035000	3625141	3609474	catalytic activity
Phvul.003G165800	38554706	38553433	electron carrier activity
Phvul.003G082400	13677816	13674996	protein binding
Phvul.003G119500	30413057	30411536	polysaccharide binding
Phvul.003G195500	41969273	41965503	protein kinase activity
Phvul.003G080000	12930004	12927827	zinc ion binding
Phvul.003G200300	42533543	42528406	protein binding
Phvul.003G111801	2727717	2706683	aminopeptidase activity
Phvul.003G038000	3986329	3979411	proteolysis
Phvul.003G091700	21654935	21649979	ADP-dependent NAD(P)H-hydrate dehydratase activity
Phvul.003G147700	35821773	35820559	hydrolase activity, hydrolyzing O-glycosyl compounds
Phvul.003G048300	5978776	5974903	lipid metabolic process
Phvul.003G101500	24619834	24615790	protein binding
Phvul.003G171600	39375232	39373416	oxidoreductase activity
Phvul.003G134900	33240427	33231034	diacylglycerol O-acyltransferase activity
Phvul.003G158900	37505048	37499190	oxygen binding
Phvul.003G181400	40431416	40422427	signal peptide processing
Phvul.003G200900	42610046	42608827	magnesium ion binding
Phvul.003G036400	3809010	3807559	DNA binding
Phvul.003G086600	16692130	16688968	protein binding
Phvul.003G099600	25705849	25701610	catalytic activity
Phvul.003G150900	36480791	36474397	protein binding
Phvul.003G196200	42056679	42054132	protein binding
Phvul.003G167101	38741843	38725761	protein binding
Phvul.003G042000	4831170	4826756	signal transduction
Phvul.003G143900	35264036	35259234	prenyltransferase activity
Phvul.003G193400	41728869	41723968	transporter activity
Phvul.003G123300	30856141	30853748	protein binding
Phvul.003G082700	13700652	13698561	metabolic process
Phvul.003G122500	30768887	30755475	ATP binding
Phvul.003G155150	37076455	37075426	integral component of membrane
Phvul.003G176200	39903121	39898643	fatty acid biosynthetic process
Phvul.003G115800	29470691	29469768	calcium ion binding
Phvul.003G039100	4234069	4232478	protein binding
Phvul.003G130550	32632129	32622144	proteolysis
Phvul.003G164600	38391079	38388076	peroxidase activity
Phvul.003G041700	4786138	4774004	ATP binding
Phvul.003G128800	32238415	32230627	DNA binding
Phvul.003G173500	39556649	39555831	Sec61 translocon complex
Phvul.003G050900	6446592	6434834	serine-type endopeptidase activity
Phvul.003G154600	37030325	37024434	protein binding
Phvul.003G138500	34474280	34466189	binding
Phvul.003G091300	21712677	21711196	metabolic process
Phvul.003G167500	38767430	38757421	protein binding
Phvul.003G177300	40053230	40049033	voltage-gated potassium channel activity
Phvul.003G170200	39229211	39224611	protein kinase activity
Phvul.003G052300	6711648	6708627	protein kinase activity
Phvul.003G063200	8991331	8988569	protein binding
Phvul.003G132100	32849464	32847710	DNA binding
Phvul.003G192000	41602037	41597526	transcription factor activity, sequence-specific DNA binding
Phvul.003G129500	32405700	32402437	ubiquinone biosynthetic process
Phvul.003G138330	34786648	34784056	nucleus
Phvul.003G037800	3971831	3963192	serine-type endopeptidase activity
Phvul.003G033300	3452192	3448660	metabolic process
Phvul.003G191200	41497526	41496099	RNA binding
Phvul.003G070500	10738983	10733630	transporter activity
Phvul.003G047900	5913554	5911749	O-methyltransferase activity
Phvul.003G040100	4450795	4448130	transporter activity
Phvul.003G046400	5708579	5705432	DNA binding
Phvul.003G194200	41827171	41818070	protein binding
Phvul.003G183000	40621633	40617561	hydrolase activity, hydrolyzing O-glycosyl compounds
Phvul.003G189200	41284779	41282890	nucleic acid binding
Phvul.003G049300	6142125	6134664	ubiquitin-dependent protein catabolic process
Phvul.003G131500	32713225	32710054	catalytic activity
Phvul.003G109100	27562969	27561953	defense response
Phvul.003G127500	31636953	31631479	sucrose metabolic process
Phvul.003G044200	5165321	5162291	adenosylmethionine decarboxylase activity
Phvul.003G118700	30196734	30194015	DNA-directed RNA polymerase activity
Phvul.003G166900	38712131	38708290	transcription cofactor activity
Phvul.003G172700	39476312	39473633	iron-sulfur cluster assembly
Phvul.003G129100	32302513	32298000	nucleotide binding
Phvul.003G155500	37114121	37110172	GTPase activity
Phvul.003G135200	33270485	33268163	transcription factor activity, sequence-specific DNA binding
Phvul.003G178800	40205538	40203271	protein binding
Phvul.003G090000	22315120	22302426	protein kinase activity
Phvul.003G127100	31525902	31522552	metal ion binding
Phvul.003G108700	27513498	27510499	polygalacturonase activity
Phvul.003G064200	9133169	9126464	copper ion binding
Phvul.003G127650	31766322	31765957	response to auxin
Phvul.003G160000	37809557	37802029	nucleic acid binding
Phvul.003G184300	40760983	40757681	lipid metabolic process
Phvul.003G178500	40178389	40176444	protein peptidyl-prolyl isomerization
Phvul.003G182700	40562073	40556675	DNA binding
Phvul.003G168100	38891825	38889664	protein binding
Phvul.003G199200	42381948	42379457	ubiquitin-protein transferase activity
Phvul.003G166200	38646292	38641109	DNA binding
Phvul.003G062300	8651601	8649876	protein binding
Phvul.003G171400	39342540	39340730	protein binding
Phvul.003G102100	24348391	24341470	protein binding
Phvul.003G069500	10500449	10494773	iron ion binding
Phvul.003G183400	40668442	40667798	RNA binding
Phvul.003G184200	40751950	40748943	signal transduction
Phvul.003G165700	38548714	38535457	protein kinase activity
Phvul.003G056500	7508956	7508205	regulation of transcription, DNA-templated
Phvul.003G120700	30555522	30548630	DNA binding
Phvul.003G102700	24141879	24139866	double-stranded DNA binding
Phvul.003G136500	33436042	33430415	catalytic activity
Phvul.003G050100	6276305	6249845	hydrolase activity, hydrolyzing O-glycosyl compounds
Phvul.003G098900	25468548	25465365	oxidoreductase activity
Phvul.003G090501	21898787	21896080	DNA binding
Phvul.003G042600	4889530	4885961	protein binding
Phvul.003G070900	10891071	10889327	protein binding
Phvul.003G076300	12122836	12107006	binding
Phvul.003G027300	2633287	2628079	protein kinase activity
Phvul.003G087100	16396037	16375539	binding
Phvul.003G106900	26708302	26706175	catalytic activity
Phvul.003G062700	8787839	8783786	protein kinase activity
Phvul.003G055300	7239158	7230577	acid phosphatase activity
Phvul.003G040401	4512731	4511711	copper ion binding
Phvul.003G117400	29821638	29821096	enzyme inhibitor activity
Phvul.003G103300	23996510	23989294	ubiquitin-dependent protein catabolic process
Phvul.003G098800	25405364	25402126	integral component of membrane
Phvul.003G155900	37146173	37143355	integral component of membrane
Phvul.003G172500	39466830	39462802	protein binding
Phvul.003G049600	6174152	6166085	binding
Phvul.003G139800	34295266	34291173	protein binding
Phvul.003G122200	30711362	30709357	pseudouridine synthesis
Phvul.003G082600	13691630	13686991	calcium ion binding
Phvul.003G138600	34457114	34449121	regulation of cyclin-dependent protein serine/threonine kinase activity
Phvul.003G119000	30214103	30206263	protein glycosylation
Phvul.003G176100	39889181	39885179	protein phosphatase type 2A complex
Phvul.003G095400	16057392	16050129	hydrolase activity
Phvul.003G151800	36671299	36668695	ATP binding
Phvul.003G132000	32828360	32825354	DNA binding
Phvul.003G083900	14026885	14023227	DNA binding
Phvul.003G044700	5236219	5221882	ATP binding
Phvul.003G157800	37405196	37403436	transporter activity
Phvul.003G073000	11434225	11426644	transport
Phvul.003G202800	42802012	42799841	protein binding
Phvul.003G130300	32539289	32536338	serine-type endopeptidase activity
Phvul.003G065700	9510237	9509355	cysteine-type endopeptidase inhibitor activity
Phvul.003G188800	41236529	41231493	catalytic activity
Phvul.003G083100	13770397	13767141	catalytic activity
Phvul.003G034000	3511961	3511429	protein binding
Phvul.003G107400	27266933	27266385	DNA binding
Phvul.003G192500	41654966	41650519	protein binding
Phvul.003G181900	40474898	40468019	protein dimerization activity
Phvul.003G098300	25199607	25197649	RNA binding
Phvul.003G093400	20837522	20832002	catalytic activity
Phvul.003G191600	41568051	41552885	transporter activity
Phvul.003G165300	38483572	38481763	structural constituent of ribosome
Phvul.003G080100	13108582	13104215	copper ion binding
Phvul.003G157100	37343770	37340628	protein dimerization activity
Phvul.003G076800	12238181	12234679	hydrolase activity, hydrolyzing O-glycosyl compounds
Phvul.003G047500	5862557	5852623	nucleotide binding
Phvul.003G033100	3431284	3428004	hydrolase activity
Phvul.003G048301	5982210	5981257	lipid metabolic process
Phvul.003G097300	26190884	26189195	metabolic process
Phvul.003G053700	6990669	6990454	protein dimerization activity
Phvul.003G102200	24262160	24261849	intracellular
Phvul.003G141300	34000542	33991172	catalytic activity
Phvul.003G073900	11623686	11622506	hydrolase activity, hydrolyzing O-glycosyl compounds
Phvul.003G175800	39820599	39815227	DNA binding
Phvul.003G203300	42898639	42896111	metabolic process
Phvul.003G041100	4710146	4709078	transcription coactivator activity
Phvul.003G029700	2986828	2982623	protein kinase activity
Phvul.003G154900	37057322	37051538	RNA binding
Phvul.003G035101	3651616	3650401	metabolic process
Phvul.003G083000	13741295	13736772	hydrolase activity
Phvul.003G100700	27133239	27129618	protein binding
Phvul.003G136400	33418670	33414755	catalytic activity
Phvul.003G096700	15371685	15370674	response to stress
Phvul.003G182500	40546215	40542259	transferase activity, transferring glycosyl groups
Phvul.003G154400	37006452	37003606	protein binding
Phvul.003G080800	13366903	13360275	aspartic-type endopeptidase activity
Phvul.003G147500	35815402	35814241	hydrolase activity, hydrolyzing O-glycosyl compounds
Phvul.003G161100	38002706	38000184	GTPase activity
Phvul.003G121000	30599716	30595141	protein kinase activity
Phvul.003G128266	32025374	32023173	oxidoreductase activity

## Sheet: Yd_MQTL3.2
Gene Name	Gene Start (bp)	Gene End (bp)	GO Description
Phvul.003G092200	21376117	21377599	aspartic-type endopeptidase activity
Phvul.003G092100	21473293	21474543	aspartic-type endopeptidase activity
Phvul.003G092101	21554745	21559690	mannosyl-oligosaccharide 1,2-alpha-mannosidase activity
Phvul.003G092000	21560282	21564250	protein binding
Phvul.003G091900	21567352	21568396	protein binding
Phvul.003G091700	21649979	21654935	ADP-dependent NAD(P)H-hydrate dehydratase activity
Phvul.003G091500	21681622	21686242	ATP binding
Phvul.003G091300	21711196	21712677	metabolic process
Phvul.003G091100	21725776	21728049	DNA binding
Phvul.003G091000	21775830	21776437	mitochondrion
Phvul.003G090900	21777389	21783927	isoprenoid biosynthetic process
Phvul.003G090800	21790250	21797264	DNA binding
Phvul.003G090700	21868582	21875710	protein binding
Phvul.003G090600	21877428	21881781	GTP binding
Phvul.003G090500	21884232	21886583	UDP-glucose 4-epimerase activity
Phvul.003G090501	21896080	21898787	DNA binding
Phvul.003G090300	21976099	21978377	lipid binding
Phvul.003G090000	22302426	22315120	protein kinase activity
Phvul.003G089900	22423823	22428363	protein binding
Phvul.003G089800	22433004	22442132	cation transport
Phvul.003G089801	22708515	22709377	structural constituent of ribosome
Phvul.003G094800	22713381	22715024	ATP binding
Phvul.003G105900	23229176	23235049	protein binding
Phvul.003G105700	23241254	23243794	GTP binding
Phvul.003G105600	23245252	23257622	nucleotide binding
Phvul.003G105500	23259943	23267713	protein methylation
Phvul.003G105200	23297068	23298216	structural constituent of ribosome
Phvul.003G105100	23322122	23325711	nucleotide binding
Phvul.003G105000	23327496	23331297	catalytic activity
Phvul.003G104900	23350962	23352673	metal ion transport
Phvul.003G104700	23407045	23410400	transport
Phvul.003G104500	23458363	23459816	RNA binding
Phvul.003G104400	23473308	23474468	protein binding
Phvul.003G104200	23544754	23549376	transmembrane transport
Phvul.003G104100	23578712	23584406	DNA binding
Phvul.003G104000	23602391	23605043	protein binding
Phvul.003G103900	23791053	23794878	membrane
Phvul.003G103800	23802848	23805100	double-stranded DNA binding
Phvul.003G103801	23823975	23824132	structural constituent of ribosome
Phvul.003G103700	23825000	23826175	double-stranded DNA binding
Phvul.003G103500	23913014	23913903	protein heterodimerization activity
Phvul.003G103501	23915182	23920311	membrane
Phvul.003G103300	23989294	23996510	ubiquitin-dependent protein catabolic process
Phvul.003G103200	24001107	24003097	protein binding
Phvul.003G103100	24009031	24017805	zinc ion binding
Phvul.003G103001	24103286	24130655	DNA binding
Phvul.003G102700	24139866	24141879	double-stranded DNA binding
Phvul.003G102600	24208961	24213709	metal ion binding
Phvul.003G102500	24220010	24221506	DNA binding
Phvul.003G102400	24233610	24240048	calcium ion binding
Phvul.003G102300	24251142	24257411	protein binding
Phvul.003G102200	24261849	24262160	intracellular
Phvul.003G102100	24341470	24348391	protein binding
Phvul.003G102000	24377179	24378207	electron carrier activity
Phvul.003G101900	24486866	24487593	electron carrier activity
Phvul.003G101800	24580433	24581691	protein kinase activity
Phvul.003G101700	24586195	24595350	nucleic acid binding
Phvul.003G101500	24615790	24619834	protein binding
Phvul.003G101300	24705372	24706319	protein dimerization activity
Phvul.003G095201	25007317	25009300	ATP binding
Phvul.003G097900	25142131	25144241	adenosylmethionine decarboxylase activity
Phvul.003G098000	25152071	25155651	catalytic activity
Phvul.003G098100	25164597	25168745	protein binding
Phvul.003G098200	25181760	25189149	catalytic activity
Phvul.003G098300	25197649	25199607	RNA binding
Phvul.003G098600	25374507	25375326	catalytic activity
Phvul.003G098800	25402126	25405364	integral component of membrane
Phvul.003G098900	25465365	25468548	oxidoreductase activity
Phvul.003G099000	25509857	25511458	phosphorelay signal transduction system
Phvul.003G099400	25644769	25646381	nucleotide binding
Phvul.003G099500	25650553	25655309	nucleotide binding
Phvul.003G099600	25701610	25705849	catalytic activity
Phvul.003G099700	25708027	25708491	metal ion transport
Phvul.003G097800	25917819	25919532	transferase activity, transferring glycosyl groups
Phvul.003G097600	25946643	25952844	protein binding
Phvul.003G097500	25960292	25961173	DNA binding
Phvul.003G097400	26033283	26037962	metabolic process
Phvul.003G097300	26189195	26190884	metabolic process
Phvul.003G097200	26262827	26264248	metabolic process
Phvul.003G106200	26393496	26397910	copper ion binding
Phvul.003G106301	26413163	26417212	NAD(P)H oxidase activity
Phvul.003G106500	26540556	26542910	drug transmembrane transport
Phvul.003G106700	26658102	26663191	metabolic process
Phvul.003G106800	26676452	26680151	catalytic activity
Phvul.003G106900	26706175	26708302	catalytic activity
Phvul.003G107000	26718810	26726097	nucleotide binding
Phvul.003G099900	26905329	26908593	protein binding
Phvul.003G100100	26950876	26952735	NAD+ ADP-ribosyltransferase activity
Phvul.003G100200	26954244	26979033	DNA binding
Phvul.003G100400	27031458	27032560	fatty acid biosynthetic process
Phvul.003G100500	27051652	27055994	endoplasmic reticulum membrane
Phvul.003G100600	27057887	27061804	cation transport
Phvul.003G100700	27129618	27133239	protein binding
Phvul.003G100900	27139844	27144727	protein kinase activity
Phvul.003G101000	27147732	27154114	protein binding
Phvul.003G107100	27209463	27210754	protein binding
Phvul.003G107300	27232184	27234416	enzyme inhibitor activity
Phvul.003G107400	27266385	27266933	DNA binding
Phvul.003G107800	27276304	27282058	protein binding
Phvul.003G108100	27415375	27421404	peroxidase activity
Phvul.003G108200	27438632	27441399	catalytic activity
Phvul.003G108400	27454085	27460032	lipid metabolic process
Phvul.003G108600	27469782	27477667	RNA binding
Phvul.003G108700	27510499	27513498	polygalacturonase activity
Phvul.003G108800	27516905	27525295	protein binding
Phvul.003G108900	27536901	27538128	metal ion transport
Phvul.003G109000	27539300	27540329	defense response
Phvul.003G109100	27561953	27562969	defense response
Phvul.003G109200	27588464	27589421	defense response
Phvul.003G109300	27693193	27694025	defense response
Phvul.003G109301	27707655	27708420	defense response
Phvul.003G109500	27735010	27735748	defense response
Phvul.003G109400	27762722	27763391	defense response
Phvul.003G109401	27824572	27825142	defense response
Phvul.003G109600	27837659	27838454	defense response
Phvul.003G109601	27910493	27911322	defense response
Phvul.003G109602	27965472	27966248	defense response
Phvul.003G109603	27980138	27980966	defense response
Phvul.003G109800	27999826	28000610	defense response
Phvul.003G109801	28183126	28183832	defense response
Phvul.003G109802	28211950	28212948	defense response
Phvul.003G110100	28273223	28277353	phosphorelay signal transduction system
Phvul.003G110200	28304987	28307628	hydrolase activity, hydrolyzing O-glycosyl compounds
Phvul.003G110400	28339590	28340677	transcription factor activity, sequence-specific DNA binding
Phvul.003G110500	28345647	28350300	binding
Phvul.003G110800	28413279	28413665	nucleic acid binding
Phvul.003G111000	28447499	28455441	protein binding
Phvul.003G111100	28472723	28480198	exosome (RNase complex)
Phvul.003G111300	28558545	28559675	catalytic activity
Phvul.003G111400	28662525	28671278	catalytic activity
Phvul.003G111900	28712658	28720194	DNA binding
Phvul.003G112000	28721248	28723187	GTP binding
Phvul.003G112100	28741858	28744410	GTP binding
Phvul.003G112200	28744931	28745755	structural constituent of ribosome
Phvul.003G112300	28749381	28756802	dihydrolipoyl dehydrogenase activity
Phvul.003G112400	28774388	28791815	binding
Phvul.003G112500	28795253	28796748	nucleic acid binding
Phvul.003G112600	28806297	28809361	nucleic acid binding
Phvul.003G113200	28900674	28903497	cellular aromatic compound metabolic process
Phvul.003G113300	28938371	28938634	SRP-dependent cotranslational protein targeting to membrane
Phvul.003G113500	28980599	28988797	metabolic process
Phvul.003G114000	29080481	29082127	N-acetyltransferase activity
Phvul.003G114100	29097271	29101747	protein binding
Phvul.003G114300	29139499	29145095	catalytic activity
Phvul.003G114400	29146905	29154377	protein kinase activity
Phvul.003G114500	29156915	29158862	3',5'-cyclic-nucleotide phosphodiesterase activity
Phvul.003G114600	29165924	29167462	nucleotide binding
Phvul.003G114700	29179921	29180893	membrane
Phvul.003G114800	29208888	29210475	hydrolase activity, acting on ester bonds
Phvul.003G115000	29257184	29257642	enzyme inhibitor activity
Phvul.003G115500	29432049	29436253	catalytic activity
Phvul.003G115700	29459795	29462845	sulfurtransferase activity
Phvul.003G115800	29469768	29470691	calcium ion binding
Phvul.003G116100	29496386	29501705	DNA binding
Phvul.003G116200	29525202	29526191	protein dimerization activity
Phvul.003G116300	29586943	29589127	transcription factor activity, sequence-specific DNA binding
Phvul.003G116400	29625251	29636405	nucleotide binding
Phvul.003G116500	29641472	29642041	enzyme inhibitor activity
Phvul.003G116700	29717799	29723004	galactokinase activity
Phvul.003G116900	29780917	29781483	enzyme inhibitor activity
Phvul.003G117000	29785123	29787291	peroxidase activity
Phvul.003G117100	29787566	29788433	enzyme inhibitor activity
Phvul.003G117200	29789577	29790334	enzyme inhibitor activity
Phvul.003G117300	29800751	29801293	enzyme inhibitor activity
Phvul.003G117400	29821096	29821638	enzyme inhibitor activity
Phvul.003G117700	29890192	29892434	glutamate-ammonia ligase activity
Phvul.003G118000	30018926	30021808	serine-type carboxypeptidase activity
Phvul.003G118100	30025200	30030289	hydrolase activity, hydrolyzing O-glycosyl compounds
Phvul.003G118200	30045356	30048571	protein heterodimerization activity
Phvul.003G118300	30063532	30067485	iron ion binding
Phvul.003G118400	30068139	30073208	catalytic activity
Phvul.003G118450	30087889	30090134	DNA binding
Phvul.003G118500	30148724	30175629	ubiquitin-protein transferase activity
Phvul.003G118600	30176255	30179810	nucleic acid binding
Phvul.003G118700	30194015	30196734	DNA-directed RNA polymerase activity
Phvul.003G118800	30197489	30200396	dihydrolipoyl dehydrogenase activity
Phvul.003G118900	30201959	30204458	catalytic activity
Phvul.003G119000	30206263	30214103	protein glycosylation
Phvul.003G119100	30232650	30304668	protein binding
Phvul.003G119200	30316366	30328952	DNA methylation
Phvul.003G119400	30376608	30385825	binding
Phvul.003G119500	30411536	30413057	polysaccharide binding
Phvul.003G119700	30436883	30449327	microtubule motor activity
Phvul.003G119800	30450035	30457896	DNA binding
Phvul.003G119900	30461501	30463681	protein binding
Phvul.003G120000	30469981	30472370	methionine adenosyltransferase activity
Phvul.003G120201	30490537	30492710	methionine adenosyltransferase activity
Phvul.003G120300	30495276	30497761	methionine adenosyltransferase activity
Phvul.003G120400	30519824	30529325	ATP binding
Phvul.003G120500	30531161	30540726	ATP binding
Phvul.003G120600	30544193	30546692	protein binding
Phvul.003G120700	30548630	30555522	DNA binding
Phvul.003G120800	30586481	30590753	protein kinase activity
Phvul.003G121000	30595141	30599716	protein kinase activity
Phvul.003G121300	30625721	30630371	protein binding
Phvul.003G121400	30639289	30641103	protein binding
Phvul.003G121500	30651020	30654073	calcium ion binding
Phvul.003G121600	30655813	30660088	protein kinase activity
Phvul.003G122000	30689288	30690864	glycine cleavage complex
Phvul.003G122200	30709357	30711362	pseudouridine synthesis
Phvul.003G122400	30746208	30752050	ATP binding
Phvul.003G122500	30755475	30768887	ATP binding
Phvul.003G122600	30772912	30779319	ATP binding
Phvul.003G122700	30787838	30793571	ATP binding
Phvul.003G123300	30853748	30856141	protein binding
Phvul.003G123400	30865688	30867678	protein binding
Phvul.003G123500	30876196	30877890	protein binding
Phvul.003G123566	30901716	30903530	protein binding
Phvul.003G123632	30906477	30908209	protein binding
Phvul.003G123800	30947979	30959376	protein binding
Phvul.003G123900	30976264	30978506	protein binding
Phvul.003G124000	30984694	30988329	transcription factor activity, sequence-specific DNA binding
Phvul.003G124100	31001908	31004411	catalytic activity
Phvul.003G124500	31098854	31103988	nuclear chromosome
Phvul.003G124600	31109345	31112376	nucleus
Phvul.003G124700	31123218	31130525	hydrolase activity
Phvul.003G124800	31135011	31137868	transporter activity
Phvul.003G124900	31143543	31150973	catalytic activity
Phvul.003G125000	31152446	31156275	aspartic-type endopeptidase activity
Phvul.003G125100	31158176	31161419	serine-type endopeptidase activity
Phvul.003G125300	31217188	31221666	cation transport
Phvul.003G125400	31241183	31244170	membrane
Phvul.003G125600	31255025	31257817	FMN binding
Phvul.003G125800	31333035	31342026	protein binding
Phvul.003G125900	31343288	31344165	protein binding
Phvul.003G126000	31357484	31372679	ARF guanyl-nucleotide exchange factor activity
Phvul.003G126100	31374024	31376056	hydrolase activity, hydrolyzing O-glycosyl compounds
Phvul.003G126200	31385335	31389643	5'-nucleotidase activity
Phvul.003G126300	31412090	31423633	oxidoreductase activity
Phvul.003G126500	31455869	31459435	enzyme inhibitor activity
Phvul.003G126600	31465314	31467427	enzyme inhibitor activity
Phvul.003G126700	31474086	31476476	enzyme inhibitor activity
Phvul.003G126800	31482580	31485154	recombinase activity
Phvul.003G126900	31495843	31508227	actin binding
Phvul.003G127000	31508990	31520006	ATP binding
Phvul.003G127100	31522552	31525902	metal ion binding
Phvul.003G127200	31565213	31576509	phosphoric ester hydrolase activity
Phvul.003G127300	31579243	31582610	translation initiation factor activity
Phvul.003G127400	31583916	31590609	microtubule motor activity
Phvul.003G127500	31631479	31636953	sucrose metabolic process
Phvul.003G127650	31765957	31766322	response to auxin
Phvul.003G127700	31819887	31822677	cell wall
Phvul.003G127801	31946345	31948232	response to auxin
Phvul.003G127900	32000602	32004271	electron carrier activity
Phvul.003G128133	32019382	32023073	N,N-dimethylaniline monooxygenase activity
Phvul.003G128266	32023173	32025374	oxidoreductase activity
Phvul.003G128500	32095405	32096228	enzyme inhibitor activity
Phvul.003G128600	32105091	32118297	binding
Phvul.003G128700	32122036	32128069	catalytic activity
Phvul.003G128800	32230627	32238415	DNA binding
Phvul.003G128900	32239076	32241615	cytoplasm
Phvul.003G129000	32280170	32281348	zinc ion binding
Phvul.003G129100	32298000	32302513	nucleotide binding
Phvul.003G129400	32362269	32364947	protein kinase activity
Phvul.003G129500	32402437	32405700	ubiquinone biosynthetic process
Phvul.003G129700	32438934	32444712	protein binding
Phvul.003G130200	32532787	32535510	signal transducer activity
Phvul.003G130300	32536338	32539289	serine-type endopeptidase activity
Phvul.003G130400	32583064	32585768	protein kinase activity
Phvul.003G130550	32622144	32632129	proteolysis
Phvul.003G131100	32677434	32679525	N-acetyltransferase activity
Phvul.003G131400	32701970	32702958	manganese ion binding
Phvul.003G131500	32710054	32713225	catalytic activity
Phvul.003G131600	32741829	32745537	catalytic activity

## Sheet: Yd_MQTL3.3
Gene Name	Gene Start (bp)	Gene End (bp)	GO Description
Phvul.003G145800	35512265	35515206	metabolic process
Phvul.003G145900	35523773	35524487	nucleosome
Phvul.003G146200	35559563	35563811	membrane
Phvul.003G146300	35570632	35578443	protein binding
Phvul.003G146400	35608031	35609575	ATP binding
Phvul.003G146500	35629949	35634998	membrane
Phvul.003G146600	35636494	35645175	mitochondrial outer membrane
Phvul.003G146700	35656105	35657037	protein glycosylation
Phvul.003G146900	35694121	35699156	catalytic activity
Phvul.003G147000	35707899	35712624	catalytic activity
Phvul.003G147100	35735122	35736440	nucleic acid binding
Phvul.003G147300	35790233	35792087	hydrolase activity, hydrolyzing O-glycosyl compounds
Phvul.003G147400	35810779	35812087	hydrolase activity, hydrolyzing O-glycosyl compounds
Phvul.003G147500	35814241	35815402	hydrolase activity, hydrolyzing O-glycosyl compounds
Phvul.003G147600	35818410	35819779	hydrolase activity, hydrolyzing O-glycosyl compounds
Phvul.003G147700	35820559	35821773	hydrolase activity, hydrolyzing O-glycosyl compounds
Phvul.003G147800	35822893	35830867	calmodulin binding
Phvul.003G147900	35834471	35845431	catalytic activity
Phvul.003G148000	35848190	35865660	carbohydrate metabolic process
Phvul.003G148100	35868920	35875687	protein kinase activity
Phvul.003G148200	35881878	35883897	DNA binding
Phvul.003G148300	35890346	35892820	metabolic process
Phvul.003G148600	35928136	35932279	protein kinase activity
Phvul.003G148700	35953795	35959463	carbohydrate metabolic process
Phvul.003G148800	35969839	35976403	GTP binding
Phvul.003G148900	36000700	36004462	catalytic activity
Phvul.003G149000	36033165	36035185	protein binding
Phvul.003G149100	36096924	36100250	protein kinase activity
Phvul.003G149200	36117875	36119547	protein kinase activity
Phvul.003G149400	36172194	36173770	mRNA splicing, via spliceosome
Phvul.003G149500	36183982	36185976	ionotropic glutamate receptor activity
Phvul.003G149600	36208898	36211057	ionotropic glutamate receptor activity
Phvul.003G149700	36225366	36227297	ionotropic glutamate receptor activity
Phvul.003G149800	36235244	36242122	NAD+ kinase activity
Phvul.003G150300	36334751	36339653	protein metabolic process
Phvul.003G150400	36376870	36380279	catalytic activity
Phvul.003G150700	36416365	36416910	protein binding
Phvul.003G150900	36474397	36480791	protein binding
Phvul.003G151000	36498998	36503264	transferase activity, transferring glycosyl groups
Phvul.003G151100	36505704	36508631	N-acetyltransferase activity
Phvul.003G151200	36516092	36518936	RNA-DNA hybrid ribonuclease activity
Phvul.003G151300	36534360	36535835	protein dimerization activity
Phvul.003G151400	36569630	36570206	protein dimerization activity
Phvul.003G151600	36586506	36592228	iron ion binding
Phvul.003G151700	36636739	36639227	membrane
Phvul.003G151800	36668695	36671299	ATP binding
Phvul.003G151900	36688880	36693163	cytochrome-c oxidase activity
Phvul.003G152000	36698420	36701513	DNA binding
Phvul.003G152300	36725481	36727430	3-beta-hydroxy-delta5-steroid dehydrogenase activity
Phvul.003G152600	36750698	36756591	ATP binding
Phvul.003G152800	36768348	36774725	protein binding
Phvul.003G152900	36779067	36784453	protein kinase activity
Phvul.003G153100	36826123	36828991	DNA binding
Phvul.003G153200	36840871	36843849	integral component of membrane
Phvul.003G153400	36852468	36855377	protein binding
Phvul.003G153700	36859812	36862779	structural constituent of ribosome
Phvul.003G153901	36889821	36936428	DNA binding
Phvul.003G154000	36948002	36951212	protein kinase activity
Phvul.003G154100	36969646	36971243	bacterial-type flagellum assembly
Phvul.003G154200	36974632	36977583	calcium ion binding
Phvul.003G154400	37003606	37006452	protein binding
Phvul.003G154600	37024434	37030325	protein binding
Phvul.003G154700	37033098	37039167	translation initiation factor activity
Phvul.003G154900	37051538	37057322	RNA binding
Phvul.003G155100	37068041	37069700	protein binding
Phvul.003G155150	37075426	37076455	integral component of membrane
Phvul.003G155300	37088480	37091612	thiamine diphosphokinase activity
Phvul.003G155400	37095275	37101291	serine-type carboxypeptidase activity
Phvul.003G155500	37110172	37114121	GTPase activity
Phvul.003G155600	37121338	37123133	electron carrier activity
Phvul.003G155800	37131447	37140302	ion channel activity
Phvul.003G155900	37143355	37146173	integral component of membrane
Phvul.003G156100	37154106	37159801	aminopeptidase activity
Phvul.003G156200	37166110	37170745	catalytic activity
Phvul.003G156300	37177816	37184128	transcription factor activity, sequence-specific DNA binding
Phvul.003G156333	37202243	37205354	RNA binding
Phvul.003G156366	37209311	37212260	protein kinase activity
Phvul.003G156500	37244911	37247035	protein binding
Phvul.003G156600	37247686	37253392	lipid metabolic process
Phvul.003G156700	37261163	37271782	protein binding
Phvul.003G156800	37274499	37284777	phosphoprotein phosphatase activity
Phvul.003G156900	37297959	37300112	protein kinase activity
Phvul.003G157000	37334158	37335332	cytochrome-c oxidase activity
Phvul.003G157100	37340628	37343770	protein dimerization activity
Phvul.003G157200	37347623	37352122	metabolic process
Phvul.003G157400	37372419	37375205	pseudouridine synthesis
Phvul.003G157500	37378080	37381316	protein binding
Phvul.003G157800	37403436	37405196	transporter activity
Phvul.003G158000	37414525	37418276	lipid metabolic process
Phvul.003G158100	37422521	37423855	transporter activity
Phvul.003G158200	37425086	37429190	phosphorelay signal transduction system
Phvul.003G158400	37451264	37455800	hydrolase activity
Phvul.003G158500	37464341	37465904	hydrolase activity, hydrolyzing O-glycosyl compounds
Phvul.003G158600	37474854	37485227	hydrolase activity, hydrolyzing O-glycosyl compounds
Phvul.003G158700	37486636	37489949	hydrolase activity, hydrolyzing O-glycosyl compounds
Phvul.003G158800	37492778	37495197	hydrolase activity, hydrolyzing O-glycosyl compounds
Phvul.003G158900	37499190	37505048	oxygen binding
Phvul.003G159000	37509583	37510734	protein binding
Phvul.003G159100	37513236	37514021	structural constituent of ribosome
Phvul.003G159200	37516916	37521492	nucleotide binding
Phvul.003G159300	37643409	37646589	integral component of membrane
Phvul.003G159400	37676255	37687230	ATP binding
Phvul.003G159500	37690878	37700069	protein binding
Phvul.003G159600	37715459	37721761	membrane
Phvul.003G159700	37734035	37737603	protein kinase activity
Phvul.003G159800	37767061	37769918	DNA binding
Phvul.003G159900	37773913	37778618	nucleotide binding
Phvul.003G160000	37802029	37809557	nucleic acid binding
Phvul.003G160200	37818583	37821282	nucleic acid binding
Phvul.003G160400	37852431	37855038	catalytic activity
Phvul.003G160500	37867710	37873133	protein binding
Phvul.003G160700	37908175	37917125	zinc ion binding
Phvul.003G160800	37917646	37924375	voltage-gated potassium channel activity
Phvul.003G161100	38000184	38002706	GTPase activity
Phvul.003G161200	38025487	38028923	monooxygenase activity
Phvul.003G161500	38073321	38075049	protein kinase activity
Phvul.003G161700	38089235	38090718	heat shock protein binding
Phvul.003G161900	38101111	38104552	protein binding
Phvul.003G162000	38102604	38107031	heat shock protein binding
Phvul.003G162100	38119149	38121225	protein kinase activity
Phvul.003G162300	38138051	38140252	protein binding
Phvul.003G162400	38151881	38153482	zinc ion binding
Phvul.003G162500	38160568	38162888	zinc ion binding
Phvul.003G162600	38180169	38182817	metal ion binding
Phvul.003G162700	38187273	38191020	hydrolase activity
Phvul.003G162800	38191373	38193088	nitrogen compound metabolic process
Phvul.003G162900	38199271	38205142	oxidoreductase activity
Phvul.003G163000	38208068	38209216	protein binding
Phvul.003G163100	38212270	38215115	metal ion binding
Phvul.003G163300	38225336	38227583	microtubule associated complex
Phvul.003G163600	38249582	38253373	protein binding
Phvul.003G163700	38264295	38267316	nucleic acid binding
Phvul.003G163800	38270738	38272486	transmembrane transport
Phvul.003G163900	38273012	38276641	nucleus
Phvul.003G163950	38294181	38295596	RNA binding
Phvul.003G164000	38317186	38321740	transporter activity
Phvul.003G164200	38370256	38373583	acetylglucosaminyltransferase activity
Phvul.003G164500	38384186	38387426	heat shock protein binding
Phvul.003G164600	38388076	38391079	peroxidase activity
Phvul.003G164800	38423162	38425892	protein kinase activity
Phvul.003G165000	38447392	38448552	DNA binding
Phvul.003G165300	38481763	38483572	structural constituent of ribosome
Phvul.003G165500	38522179	38525896	protein binding
Phvul.003G165700	38535457	38548714	protein kinase activity
Phvul.003G165800	38553433	38554706	electron carrier activity
Phvul.003G165900	38566235	38568153	protein binding
Phvul.003G166000	38571964	38574288	nucleoside transmembrane transporter activity
Phvul.003G166100	38602330	38606127	multicellular organismal development
Phvul.003G166200	38641109	38646292	DNA binding
Phvul.003G166400	38663695	38667194	hydrolase activity, hydrolyzing O-glycosyl compounds
Phvul.003G166500	38670814	38671719	electron carrier activity
Phvul.003G166600	38674845	38676034	electron carrier activity
Phvul.003G166700	38681784	38683272	electron carrier activity
Phvul.003G166800	38693589	38694901	electron carrier activity
Phvul.003G166900	38708290	38712131	transcription cofactor activity
Phvul.003G167101	38725761	38741843	protein binding
Phvul.003G167300	38743598	38745409	phospholipid binding
Phvul.003G167400	38748959	38756949	protein binding
Phvul.003G167500	38757421	38767430	protein binding
Phvul.003G167600	38789151	38791955	beta-1,4-mannosylglycoprotein 4-beta-N-acetylglucosaminyltransferase activity
Phvul.003G167700	38800498	38801885	nucleus
Phvul.003G168000	38867946	38872171	protein kinase activity
Phvul.003G168100	38889664	38891825	protein binding
Phvul.003G168200	38895188	38895871	calcium ion binding
Phvul.003G168500	38982417	38982757	electron carrier activity
Phvul.003G168800	39004746	39007688	catalytic activity
Phvul.003G168900	39014196	39021279	binding
Phvul.003G169000	39031349	39038367	protein binding
Phvul.003G169200	39069551	39072369	transport
Phvul.003G169400	39084455	39089736	phospholipid binding
Phvul.003G170000	39165607	39168499	integral component of membrane
Phvul.003G170100	39178482	39185935	sucrose metabolic process
Phvul.003G170200	39224611	39229211	protein kinase activity
Phvul.003G170300	39229390	39235955	ion channel activity
Phvul.003G170400	39253662	39264048	protein binding
Phvul.003G170500	39265137	39271955	acid phosphatase activity
Phvul.003G170632	39275121	39276274	acid phosphatase activity
Phvul.003G170800	39289231	39290619	binding
Phvul.003G170900	39293276	39299144	GTP binding
Phvul.003G171000	39301611	39306056	zinc ion binding
Phvul.003G171200	39314613	39317230	cytoskeleton
Phvul.003G171300	39323571	39326912	transferase activity, transferring hexosyl groups
Phvul.003G171400	39340730	39342540	protein binding
Phvul.003G171500	39367127	39371760	inorganic diphosphatase activity
Phvul.003G171600	39373416	39375232	oxidoreductase activity
Phvul.003G171700	39383189	39394463	integral component of membrane
Phvul.003G171800	39395681	39398905	carbohydrate metabolic process
Phvul.003G172300	39440276	39447656	protein binding
Phvul.003G172400	39452306	39462226	protein binding
Phvul.003G172500	39462802	39466830	protein binding
Phvul.003G172700	39473633	39476312	iron-sulfur cluster assembly
Phvul.003G172800	39494974	39498804	calcium ion binding
Phvul.003G173300	39542141	39544297	intracellular
Phvul.003G173500	39555831	39556649	Sec61 translocon complex
Phvul.003G173700	39582443	39594001	protein binding
Phvul.003G173800	39595968	39597072	structural constituent of ribosome
Phvul.003G173900	39618468	39620200	structural constituent of ribosome
Phvul.003G174000	39626009	39629259	catalytic activity
Phvul.003G174100	39630065	39635109	GTPase activity
Phvul.003G174300	39642539	39646485	protein binding
Phvul.003G174400	39647458	39649863	nucleotide binding

[truncated: 21 more sheets: Yd_MQTL3.4, Yd_MQTL4.1, Yd_MQTL4.2, Yd_MQTL4.3, Yd_MQTL4.4, Yd_MQTL5.1, Yd_MQTL6.1, Yd_MQTL6.2, Yd_MQTL6.3, Yd_MQTL7.1, Yd_MQTL7.2, Yd_MQTL8.2, Yd_MQTL8.3, Yd_MQTL8.4, Yd_MQTL8.5, Yd_MQTL9.1, Yd_MQTL9.2, Yd_MQTL10.1, Yd_MQTL10.2, Yd_MQTL11.1 …]
